# Supplementary material for: Overexpression of AmRosea1 Gene Confers Drought and Salt Tolerance in Rice
Source: Int J Mol Sci. 2016 Dec 22;18(1):2. doi: 10.3390/ijms18010002 (PMC5297637; doi:10.3390/ijms18010002)
Supplement: Supplementary file 1 [file ijms-18-00002-s001.zip]

Archive with 5 entries (4 files):
- ijms-158741-Supplementary Materials/
- ijms-158741-Supplementary Materials/ijms-158741-Table S1, S5-S11, Figure S1-S2-done.pdf
- ijms-158741-Supplementary Materials/ijms-158741-Table S2.xlsx
- ijms-158741-Supplementary Materials/ijms-158741-Table S3.xlsx
- ijms-158741-Supplementary Materials/ijms-158741-Table S4.xlsx
