# Supplementary material for: Overexpression of AmRosea1 Gene Confers Drought and Salt Tolerance in Rice
Source: Int J Mol Sci. 2016 Dec 22;18(1):2. doi: 10.3390/ijms18010002 (PMC5297637; doi:10.3390/ijms18010002)
Supplement: Supplementary file 1 [file ijms-18-00002-s001.zip › ijms-158741-Supplementary Materials/ijms-158741-Table S3.xlsx]

## Sheet: SALT_0h_up
TableS3.List of up-regulated genes in transgenic rice plants OXR21 compared to wild type plants before SALT treatment
Gene_ID	OXR			WT			OXR 0h vs WT 0h
	0h	1h	6h	0h	1h	6h	normalized log2FC	z_score	P_value	FDR
Os12t0113600-01	176.755	164.086	58.973	8.862	10.187	5.79	4.33503	13.3673	9.38502e-41	7.90313e-37
Os07t0511400-01	113.61	117.03	32.388	1.235	0.826	2.547	6.54049	11.0331	2.64466e-28	7.42357e-25
Os08t0113600-01	74.567	68.867	25.479	36.272	66.995	25.095	1.05674	3.73531	0.000187484	0.0318308
Os07t0529000-01	66.837	402.907	842.433	22.568	316.001	1076.86	1.58342	4.83672	1.31999e-06	0.000411689
Os12t0113700-00	112.827	81.993	34.783	3.97	6.601	2.133	4.84588	10.9268	8.57775e-28	2.25729e-24
Os09t0417800-01	131.883	23.617	21.013	65.558	7.549	9.4	1.02547	4.84697	1.25364e-06	0.000393914
Os12t0550800-01	51.727	79.709	128.468	18.654	39.454	147.239	1.48849	4.06623	4.77806e-05	0.00991036
Os03t0300400-01	112.039	66.908	23.176	40.076	30.662	7.933	1.50025	6.01951	1.74947e-09	8.98311e-07
Os01t0303800-02	90.823	134.343	35.89	37.346	96.29	19.996	1.29916	4.85965	1.17595e-06	0.00037228
Os06t0727200-02	50.289	155.347	528.416	16.365	110.671	685.502	1.63668	4.2967	1.73357e-05	0.004162
Os04t0571300-03	47.84	141.666	201.635	14.556	175.001	259.918	1.73366	4.3651	1.27064e-05	0.00314707
Os01t0392600-02	97.966	95.442	22.334	32.32	22.122	8.562	1.61691	5.94503	2.76404e-09	1.38547e-06
Os11t0454300-01	20.123	105.034	1834.55	1.659	433.302	2412.06	3.61751	4.26198	2.02626e-05	0.00476624
Os10t0208500-02	143.061	215.126	52.113	40.249	37.37	16.131	1.84666	7.88487	3.14876e-15	3.08322e-12
Os01t0192900-00	71.875	34.643	0.895	34.573	57.145	0.84	1.0729	3.71294	0.000204868	0.0343664
Os04t0249600-02	24.852	14.858	2.517	4.604	8.82	5.524	2.44946	3.92655	8.61714e-05	0.0166433
Os10t0419400-01	81.935	170.794	91.542	20.164	57.829	36.116	2.03975	6.37406	1.84089e-10	1.06179e-07
Os06t0661766-00	356.768	181.698	75.616	164.439	69.23	94.119	1.13449	8.65542	4.9109e-18	7.13012e-15
Os06t0110000-01	48.566	16.855	2.789	14.144	3.06	2.339	1.79681	4.5087	6.52267e-06	0.00177185
Os12t0113500-01	265.694	336.714	113.217	122.643	143.682	57.629	1.13236	7.45779	8.79874e-14	7.26413e-11
Os06t0688100-01	67.136	9.806	3.541	16.798	28.469	4.308	2.01585	5.72581	1.02943e-08	4.61108e-06
Os03t0826800-01	85.453	549.027	615.818	40.999	321.448	650.508	1.0766	4.05986	4.91017e-05	0.0100528
Os01t0975300-01	197.135	76.293	32.665	97.79	31.994	9.707	1.02848	5.94044	2.84265e-09	1.40812e-06
Os09t0530000-02	26.376	45.239	69.336	4.845	49.654	39.515	2.46171	4.05677	4.97553e-05	0.0101205
Os01t0807900-01	57.605	30.314	17.37	17.362	11.95	10.93	1.74732	4.81627	1.46269e-06	0.000452841
Os02t0772100-01	142.698	95.574	37.793	4.335	3.878	6.1	5.05784	12.3634	4.12143e-35	2.47904e-31
Os10t0127900-03	49.49	74.88	5.578	7.514	18.988	0.708	2.73654	5.89005	3.86075e-09	1.86847e-06
Os06t0605900-01	163.077	211.165	79.337	78.672	159.695	82.336	1.06869	5.57511	2.47377e-08	1.03127e-05
Os05t0349700-03	21.012	5.297	1.097	2.12	11.461	1.151	3.32613	4.21169	2.53464e-05	0.00580006
Os04t0635500-01	168.231	165.049	31.597	71.08	178.641	28.516	1.25998	6.45843	1.05798e-10	6.64869e-08
Os07t0432201-01	138.633	258.711	27.095	44.807	41.47	10.959	1.64653	7.16493	7.78287e-13	6.18297e-10
Os11t0655900-01	84.7	35.908	9.647	39.258	27.097	3.217	1.12643	4.19266	2.75703e-05	0.00627486
Os03t0405500-01	240.322	100.176	45.107	77.888	23.173	10.952	1.64255	9.41764	4.61342e-21	8.09366e-18
Os03t0826900-01	51.894	208.938	139.018	16.62	105.214	180.261	1.6597	4.4085	1.0409e-05	0.00268877
Os10t0456800-01	199.754	281.904	184.032	72.073	234.126	147.424	1.48775	7.98819	1.36931e-15	1.44137e-12
Os07t0617000-02	103.01	108.25	127.175	42.354	105.345	135.387	1.29927	5.1758	2.26935e-07	8.23714e-05
Os07t0125500-01	194.576	131.467	143.002	72.516	27.468	31.418	1.44102	7.69842	1.37759e-14	1.28896e-11
Os02t0792800-02	18.931	15.708	26.566	1.659	14.944	48.123	3.52942	4.09519	4.21818e-05	0.00897002
Os08t0314800-02	66.675	62.041	66.861	21.195	51.944	92.588	1.67048	5.02014	5.16344e-07	0.000175328
Os05t0525900-01	126.09	122.877	142.37	58.971	129.266	158.319	1.11343	5.06798	4.02068e-07	0.000142261
Os02t0150900-01	37.59	53.02	53.162	10.958	37.083	49.744	1.79542	3.96449	7.35527e-05	0.0144044
Os10t0470100-01	112.97	139.305	100.597	48.706	148.034	155.781	1.23082	5.19601	2.03616e-07	7.52038e-05
Os04t0390100-01	166.362	310.282	158.738	77.501	199.483	107.574	1.11909	5.8453	5.05653e-09	2.36561e-06
Os10t0409400-01	737.647	786.841	707.41	237.736	115.347	510.534	1.65063	16.5608	1.33888e-61	1.87912e-57
Os06t0561000-01	557.298	448.773	433.156	189.914	66.206	413.651	1.57016	13.8842	7.8974e-44	8.313e-40
Os07t0124900-01	194.965	137.628	144.559	81.156	25.325	30.169	1.2815	7.04518	1.85227e-12	1.41799e-09
Os07t0126301-01	186.416	136.479	146.213	85.525	25.033	25.941	1.14116	6.28558	3.26627e-10	1.83382e-07
Os02t0718900-02	39.791	42.973	36.446	13.859	32.666	67.526	1.53867	3.65466	0.000257519	0.0421901
Os11t0113700-01	271.256	519.756	258.934	123.826	209.165	159.066	1.1484	7.62099	2.51743e-14	2.30426e-11

## Sheet: SALT_0h_down
List of down-regulated genes in transgenic rice plants OXR21 compared to wild type plants before SALT treatment
Gene_ID	OXR			WT			OXR 0h vs WT 0h
	0h	1h	6h	0h	1h	6h	normalized log2FC	z_score	P_value	FDR
Os06t0289900-01	27.715	2.753	0.29	65.217	5.798	0.245	-1.21753	-3.89112	9.97817e-05	0.0190078
Os04t0497000-01	56.543	55.901	285.141	138.201	266.041	282.16	-1.27229	-5.86343	4.53406e-09	2.14502e-06
Os08t0139700-01	29.327	3.164	0.451	74.428	15.242	0.445	-1.32656	-4.44434	8.81624e-06	0.00230564
Os04t0602100-01	33.022	9.064	1.415	157.278	49.643	4.473	-2.23476	-9.299	1.41776e-20	2.38778e-17
Os06t0196300-01	39.15	21.462	9.649	79.81	34.904	15.712	-1.0105	-3.70311	0.000212974	0.0354437
Os03t0782200-01	52.533	7.344	0.118	175.618	19.724	0.408	-1.72409	-8.28237	1.20747e-16	1.64001e-13
Os07t0129300-00	68.521	69.945	18.235	151.782	88.089	52.322	-1.13033	-5.59515	2.20432e-08	9.37503e-06
Os12t0628600-01	39.744	89.365	23.169	101.883	51.499	30.763	-1.34105	-5.24351	1.57547e-07	5.87038e-05
Os12t0274750-00	168.032	6.515	0.476	355.313	82.694	0.94	-1.0633	-8.14793	3.70193e-16	4.2127e-13
Os01t0720500-01	132.914	12.622	0.417	416.456	15.048	0.137	-1.63062	-12.261	1.46727e-34	6.86437e-31
Os06t0688100-02	11.522	57.227	72.637	57.289	11.616	38.171	-2.29681	-5.70621	1.15521e-08	5.12001e-06
Os01t0123900-01	29.616	124.947	23.743	118.126	160.666	19.471	-1.97882	-7.45947	8.68735e-14	7.26413e-11
Os06t0102100-01	22.427	1.062	0.457	62.032	3.43	0.263	-1.45072	-4.34267	1.40763e-05	0.00346597
Os01t0559750-01	168.67	319.136	503.114	371.161	793.484	512.737	-1.12079	-8.69093	3.59499e-18	5.40597e-15
Os12t0569500-01	80.441	466.669	411.861	227.881	405.083	609.136	-1.48522	-8.4712	2.42881e-17	3.40884e-14
Os09t0115500-01	33.482	76.447	112.09	106.91	191.141	109.679	-1.65788	-6.28557	3.26651e-10	1.83382e-07
Os01t0662600-02	14.142	21.692	104.353	45.125	2.902	72.717	-1.65689	-4.08175	4.46971e-05	0.00940986
Os07t0142900-01	20.585	231.605	142.222	63.132	229.401	153.858	-1.59972	-4.70783	2.50371e-06	0.000732833
Os12t0555500-01	47.785	68.262	8.865	115.185	20.47	11.704	-1.25227	-5.28697	1.24359e-07	4.67513e-05
Os12t0555000-01	46.48	33.239	7.161	127.081	25.677	2.867	-1.43401	-6.16209	7.17929e-10	3.77855e-07
Os12t0555200-01	13.85	9.501	4.197	66.47	10.233	6.579	-2.24576	-6.06326	1.33386e-09	6.93362e-07
Os09t0538000-04	2.379	6.865	0.125	134.017	23.604	1.115	-5.79886	-12.0102	3.1398e-33	1.32201e-29
Os01t0238500-01	136.865	269.592	122.38	277.606	757.195	116.131	-1.00323	-6.86604	6.60072e-12	4.87585e-09
Os07t0673600-00	5.62	3.893	5.253	26.46	1.378	0.741	-2.21812	-3.7965	0.000146751	0.0262934
Os07t0489650-00	12.209	7.755	15.376	48.434	27.452	6.77	-1.97102	-4.76399	1.89804e-06	0.000574944
Os05t0406100-01	42.996	47.623	24.515	89.853	55.318	21.196	-1.04631	-4.04328	5.27081e-05	0.0106696
Os12t0139400-01	8.923	3.395	2.214	37.405	13.223	1.796	-2.05058	-4.29592	1.73973e-05	0.004162
Os03t0778100-03	17.358	12.679	4.457	76.207	4.612	2.495	-2.11727	-6.25857	3.88522e-10	2.09727e-07
Os09t0537700-02	9.18	18.852	4.734	354.08	104.619	41.196	-5.25238	-19.439	3.60937e-84	1.51973e-79
Os11t0143300-01	7.991	2.749	3.041	37.534	6.731	0.711	-2.2147	-4.51742	6.25986e-06	0.0017115
Os04t0678700-01	12.311	7.586	0.053	44.702	8.673	0.525	-1.84334	-4.37604	1.20855e-05	0.00302892
Os10t0214132-00	21.179	42.28	9.641	52.5	27.856	6.801	-1.29263	-3.6586	0.0002536	0.0417103
Os01t0895100-01	6.819	11.577	13.983	28.772	9.822	1.338	-2.05998	-3.7788	0.000157585	0.0276464
Os12t0226900-01	20.908	29.386	20.126	53.711	94.197	32.766	-1.34411	-3.81375	0.000136871	0.0248404

## Sheet: SALT_1h_up
List of up-regulated genes in transgenic rice plants OXR21 compared to wild type plants at 1h of SALT treatment
Gene_ID	OXR			WT			OXR 1h vs WT 1h
	0h	1h	6h	0h	1h	6h	normalized log2FC	z_score	P_value	FDR
Os07t0122000-01	8.362	13.184	34.948	0.594	0.932	4.264	3.90603	3.58513	0.000336913	0.017342
Os03t0168300-01	3.904	28.513	139.082	2.353	8.078	198.905	1.90327	3.63491	0.000278081	0.0146541
Os12t0113600-01	176.755	164.086	58.973	8.862	10.187	5.79	4.09337	12.8314	1.09332e-37	1.02298e-34
Os02t0120100-01	5.516	24.63	44.421	3.425	6.906	38.545	1.91821	3.39606	0.000683631	0.031947
Os03t0784500-01	46.232	46.958	15.632	32.822	20.325	12.276	1.29183	3.52009	0.000431406	0.0214709
Os05t0196100-01	1.639	14.81	19.723	2.184	1.217	4.802	3.68889	3.72615	0.000194428	0.0108
Os07t0511400-01	113.61	117.03	32.388	1.235	0.826	2.547	7.23024	11.1142	1.07045e-28	7.5119e-26
Os08t0200600-01	55.066	50.34	17.559	44.392	21.007	6.649	1.34455	3.75889	0.00017067	0.00964442
Os02t0265900-01	43.006	79.327	101.517	43.834	37.822	99.062	1.15231	4.18098	2.9026e-05	0.00208913
Os03t0183000-02	23.002	47.045	184.608	11.237	8.14	168.576	2.61466	5.67032	1.42532e-08	1.91734e-06
Os12t0285100-02	107.772	128.918	27.284	100.193	37.851	2.686	1.85177	7.58766	3.25725e-14	9.08254e-12
Os04t0340300-01	42.23	56.752	10.86	27.809	26.644	5.173	1.17458	3.5908	0.000329662	0.0170521
Os12t0113700-00	112.827	81.993	34.783	3.97	6.601	2.133	3.71846	8.79264	1.46089e-18	5.64321e-16
Os10t0127900-01	39.242	69.534	6.314	14.678	22.24	6.897	1.72828	5.31326	1.0768e-07	1.26999e-05
Os12t0550800-01	51.727	79.709	128.468	18.654	39.454	147.239	1.09829	4.03214	5.52708e-05	0.00365908
Os05t0375400-01	699.072	481.281	167.341	555.295	125.025	192.881	2.02838	15.5767	1.0477e-54	1.69667e-51
Os09t0412300-01	125.909	40.273	77.586	114.776	13.637	45.994	1.64601	3.90637	9.36923e-05	0.005759
Os06t0109100-00	29.957	63.589	6.519	23.369	27.44	10.126	1.29622	4.10708	4.00686e-05	0.0027477
Os09t0380000-02	14.795	45.676	65.772	13.864	21.06	50.279	1.20065	3.27804	0.0010453	0.0456088
Os03t0300400-01	112.039	66.908	23.176	40.076	30.662	7.933	1.20945	3.99045	6.5948e-05	0.00424578
Os01t0239700-01	44.394	25.263	10.798	24.463	7.542	0.988	1.82773	3.32897	0.000871675	0.0391278
Os04t0614500-01	0.54	29.422	30.885	0.231	3.208	40.455	3.28087	5.01326	5.35154e-07	5.42955e-05
Os01t0348900-01	75.802	2255.99	21873.6	41.631	839.844	29428.6	1.50929	27.478	3.22114e-166	2.71252e-162
Os10t0356000-00	24.07	131.902	2.462	34.699	37.589	9.067	1.8948	7.79499	6.44121e-15	1.85758e-12
Os05t0405000-02	5.67	69.76	146.27	1.212	1.366	101.239	5.75809	8.81957	1.14897e-18	4.47937e-16
Os02t0625000-01	121.007	178.375	41.797	96.612	75.69	35.458	1.32046	6.97839	2.98575e-12	6.54765e-10
Os02t0216300-04	83.439	46.285	24.022	136.132	19.231	17.402	1.35083	3.6172	0.00029781	0.0155879
Os06t0567900-01	40.692	155.508	16.313	25.893	74.008	17.106	1.15495	5.86486	4.49506e-09	6.39407e-07
Os04t0344100-01	16.129	108.307	71.963	6.79	14.797	67.409	2.95547	9.16744	4.84376e-20	2.10254e-17
Os04t0122000-01	36.137	27.488	6.759	15.818	8.782	6.914	1.7299	3.34281	0.000829348	0.0376696
Os05t0114700-02	111.006	63.86	42.119	61.268	33.475	25.636	1.01555	3.38535	0.000710873	0.0329277
Os01t0392600-02	97.966	95.442	22.334	32.32	22.122	8.562	2.19286	7.28733	3.16166e-13	7.65068e-11
Os10t0567400-01	249.321	193.19	24.562	251.9	85.546	25.653	1.25897	6.99845	2.58803e-12	5.76555e-10
Os05t0475475-00	15.849	56.644	58.987	10.239	13.007	40.586	2.20635	5.63531	1.74739e-08	2.32829e-06
Os07t0679300-01	22.027	57.497	76.392	16.6	28.786	103.619	1.08184	3.38285	0.000717365	0.0331555
Os04t0223500-01	3.213	63.934	168.784	0.617	13.588	62.614	2.31797	6.16937	6.85648e-10	1.11035e-07
Os04t0370900-01	90.538	36.047	4.591	68.924	8.934	2.709	2.09622	4.35334	1.34076e-05	0.00104137
Os10t0208500-02	143.061	215.126	52.113	40.249	37.37	16.131	2.60895	12.1115	9.17635e-34	7.57588e-31
Os08t0503700-01	18.759	154.419	63.474	15.558	70.335	47.566	1.21825	6.09734	1.0785e-09	1.7136e-07
Os05t0475400-01	149.528	557.979	758.531	97.363	168.183	897.83	1.8139	15.5672	1.21678e-54	1.89751e-51
Os04t0688100-01	86.891	59.114	10.747	94.443	24.447	9.88	1.35756	4.10348	4.06986e-05	0.00278184
Os04t0108600-00	0.694	18.476	0	0	0	0	5.2913	4.5223	6.11705e-06	0.000511029
Os12t0437800-01	169.626	573.559	985.198	101.48	77.874	636.687	2.96445	21.1302	4.19728e-99	1.96363e-95
Os12t0242100-01	36.872	1031.42	311.723	17.434	318.998	160.793	1.77673	20.8692	1.02007e-96	4.29502e-93
Os10t0463800-01	127.277	302.8	899.589	105.202	157.022	1096.61	1.03112	7.46546	8.30088e-14	2.18443e-11
Os02t0527600-01	70.287	73.786	27.7	55.648	34.822	26.33	1.16707	4.07352	4.63072e-05	0.00312462
Os12t0569300-01	43.419	162.136	88.869	24.146	46.694	40.409	1.87961	8.59573	8.27386e-18	2.97753e-15
Os05t0310500-01	13.306	80.153	236.059	26.083	40.642	159.394	1.0635	3.93897	8.18332e-05	0.00515035
Os10t0419400-01	81.935	170.794	91.542	20.164	57.829	36.116	1.64611	8.04538	8.5981e-16	2.60448e-13
Os12t0183100-01	81.97	241.949	247.127	86.069	2.214	187.028	6.85562	16.1689	8.35357e-59	1.59876e-55
Os08t0189900-00	130.531	48.44	4.241	84.056	18.261	3.1	1.49115	3.98671	6.69946e-05	0.00429347
Os05t0542200-02	181.857	309.75	384.504	149.179	123.486	364.762	1.41048	9.67131	3.99235e-22	2.02528e-19
Os07t0142100-00	1612.05	1068.2	38.796	1860.65	521.617	14.196	1.11784	14.9801	9.91163e-51	1.43907e-47
Os06t0662200-01	129.311	183.576	27.516	73.344	66.785	6.488	1.5425	7.95766	1.7533e-15	5.27305e-13
Os06t0661766-00	356.768	181.698	75.616	164.439	69.23	94.119	1.47579	7.66254	1.82288e-14	5.15115e-12
Os03t0266900-02	10.046	42.669	24.319	15.692	19.167	27.685	1.23828	3.24636	0.0011689	0.0498646
Os06t0110000-01	48.566	16.855	2.789	14.144	3.06	2.339	2.54529	3.34391	0.000826074	0.037602
Os03t0130300-01	0.273	17.021	5.468	0.546	2.737	2.7	2.72037	3.48415	0.000493708	0.0242562
Os05t0380250-00	36.72	46.589	8.439	14.237	12.877	2.381	1.93891	4.70427	2.54779e-06	0.00023786
Os03t0171900-01	79.315	39.569	15.58	60.995	13.091	9.147	1.67951	3.92803	8.56454e-05	0.00533447
Os06t0303400-00	20.097	43.718	126.336	18.564	17.251	80.628	1.42527	3.66163	0.000250611	0.0134936
Os12t0147200-01	2.582	146.579	340.429	1.529	76.611	353.626	1.01977	5.1467	2.65102e-07	2.9068e-05
Os03t0266300-01	44.88	184.2	196.415	63.308	92.308	275.722	1.08046	6.04902	1.45731e-09	2.26421e-07
Os01t0182600-01	2.88	84.568	179.534	4.177	29.97	69.648	1.58031	5.4971	3.86095e-08	4.91134e-06
Os11t0211800-01	0	97.297	10.3	0	21.555	4.985	2.25809	7.49151	6.80848e-14	1.82593e-11
Os11t0592000-01	11.07	50.149	195.986	3.655	5.451	87.788	3.28535	6.54897	5.79363e-11	1.0939e-08
Os12t0101800-01	55.392	37.411	9.185	55.566	13.551	3.478	1.54878	3.60281	0.000314791	0.0163633
Os05t0438600-01	10.213	69.663	13.82	5.043	31.424	14.521	1.23224	4.13218	3.5934e-05	0.00250912
Os04t0380300-01	171.176	348.529	136.881	129.804	67.307	97.006	2.45617	14.9033	3.13709e-50	4.26088e-47
Os12t0113500-01	265.694	336.714	113.217	122.643	143.682	57.629	1.31236	9.54311	1.38612e-21	6.78633e-19
Os09t0343200-01	77.859	41.565	19.973	44.772	8.746	11.445	2.33239	4.9928	5.95116e-07	6.02341e-05
Os05t0517200-01	82.73	58.066	23.364	59.485	26.787	14.116	1.19988	3.69414	0.000220633	0.0120803
Os06t0150400-01	15.667	47.118	23.073	12.721	16.46	15.553	1.60103	4.14205	3.44222e-05	0.00241961
Os06t0688100-02	11.522	57.227	72.637	57.289	11.616	38.171	2.3843	5.9352	2.93487e-09	4.27587e-07
Os06t0593100-01	17.539	56.506	21.108	20.09	23.141	12.021	1.37167	4.04373	5.2607e-05	0.0035159
Os01t0525700-01	49.565	36.17	9.787	29.44	9.52	4.419	2.00948	4.24363	2.19934e-05	0.00163899
Os01t0138800-01	0.657	33.061	7.618	0.751	3.908	5.387	3.16435	5.23006	1.6945e-07	1.91195e-05
Os07t0650600-04	142.393	71.846	12.618	96.274	34.966	4.346	1.12267	3.89658	9.75623e-05	0.00594954
Os02t0218700-01	1.238	28.027	41.366	0.64	8.001	45.709	1.89228	3.58982	0.000330903	0.0170953
Os02t0197600-02	726.453	170.927	45.124	1158.94	79.938	19.427	1.18015	6.25554	3.96147e-10	6.61895e-08
Os01t0975300-01	197.135	76.293	32.665	97.79	31.994	9.707	1.33747	4.60881	4.04978e-06	0.000359738
Os04t0390500-01	10.621	53.742	83.532	13.397	9.286	20.657	2.61664	6.06301	1.33597e-09	2.08337e-07
Os07t0184800-01	33.257	128.643	62.359	24.941	66.819	44.927	1.02876	4.85643	1.19523e-06	0.000117035
Os04t0473150-00	36.388	812.29	34.11	37.691	22.825	66.391	5.23703	29.9612	3.14384e-197	3.30928e-193
Os07t0408400-01	13.035	41.978	49.613	5.348	16.683	43.288	1.41497	3.56847	0.000359069	0.0182812
Os02t0716500-04	66.077	23.005	11.872	87.17	6.444	11.355	1.91964	3.28374	0.00102438	0.0447421
Os08t0203400-01	144.325	36.538	5.028	90.298	10.376	4.988	1.89987	4.10984	3.95939e-05	0.00271958
Os01t0730300-03	34.162	98.815	26.781	30.223	50.632	19.054	1.0484	4.32277	1.5408e-05	0.00117741
Os10t0341700-03	23.241	44.408	85.823	6.105	18.42	126.51	1.35327	3.54798	0.000388195	0.0194815
Os06t0597250-00	14.104	40.412	82.895	14.872	15.313	82.689	1.48375	3.62795	0.000285677	0.0150168
Os03t0726200-01	41.778	38.74	302.554	42.722	15.605	56.81	1.39553	3.39239	0.000692856	0.0321639
Os06t0354700-02	10.239	42.342	66.427	12.84	17.353	45.392	1.37062	3.49836	0.000468125	0.0231071
Os08t0190100-01	71.19	39.903	1.126	42.557	7.734	1.748	2.45093	5.03606	4.75223e-07	4.86843e-05
Os01t0175000-03	47.442	35.938	15.094	40.688	12.577	19.46	1.59844	3.61317	0.000302482	0.0158015
Os09t0478100-01	25.391	50.082	96.721	14.417	20.283	43.768	1.38774	3.84081	0.000122627	0.00728238
Os03t0225100-02	53.612	43.52	9.595	46.049	18.882	8.217	1.28839	3.38175	0.000720269	0.0332532
Os02t0115900-01	26.194	131.266	40.946	29.763	28.888	25.817	2.26767	8.72405	2.68422e-18	9.91396e-16
Os11t0465200-01	74.72	48.707	10.299	80.944	16.401	7.394	1.65406	4.311	1.62515e-05	0.00123809
Os04t0624600-01	70.183	80.805	16.013	83.276	38.582	9.441	1.15024	4.21368	2.51242e-05	0.00184295
Os04t0482300-01	164.59	146.412	33.674	85.331	64.215	11.211	1.27277	6.14448	8.02251e-10	1.28927e-07
Os12t0207600-00	18.846	71.676	1.487	20.216	32.916	4.002	1.20642	4.12202	3.75557e-05	0.00259652
Os02t0522300-03	59.562	34.738	11.489	54.964	10.539	7.855	1.8045	3.86959	0.00010902	0.00658068
Os09t0344500-01	10.327	115.963	144.428	4.058	46.646	114.779	1.39756	5.87595	4.20429e-09	6.00074e-07
Os08t0544400-01	0.269	22.025	40.319	1.255	1.843	40.22	3.66273	4.53231	5.83428e-06	0.000493278
Os02t0269200-01	38.064	173.786	51.895	16.332	65.549	41.842	1.49038	7.54881	4.39246e-14	1.20879e-11
Os02t0772100-01	142.698	95.574	37.793	4.335	3.878	6.1	4.70695	10.1248	4.29053e-24	2.44126e-21
Os12t0570700-01	461.323	1202.96	2216.25	331.479	463.676	1892.77	1.45912	19.5587	3.47974e-85	1.22095e-81
Os02t0115700-01	165.592	211.695	30.643	178.888	73.874	20.099	1.60257	8.78633	1.54527e-18	5.91486e-16
Os10t0127900-03	49.49	74.88	5.578	7.514	18.988	0.708	2.06321	6.2111	5.26151e-10	8.65374e-08
Os08t0473900-01	1.036	20.303	2.987	0.331	4.818	3.687	2.15891	3.32847	0.000873229	0.0391558
Os05t0380300-01	31.391	24.088	4.874	11.228	6.59	1.826	1.95368	3.39963	0.000674776	0.0316034
Os11t0256900-01	666.705	677.338	228.702	413.873	330.053	194.9	1.1209	11.9526	6.29456e-33	5.09678e-30
Os02t0783650-01	47.625	285.433	560.498	30.45	118.28	269.738	1.35466	9.00315	2.19331e-19	8.87975e-17
Os07t0147500-01	1710.79	925.16	191.926	1373.58	418.076	89.272	1.22966	15.04	4.01837e-51	6.04263e-48
Os02t0649900-00	3.735	33.76	3.232	1.667	2.327	1.865	3.94249	5.75407	8.71212e-09	1.2027e-06
Os02t0816300-01	109.838	26.199	1.231	71.897	6.522	0.561	2.08984	3.70413	0.000212118	0.0116748
Os12t0559200-01	5.178	84.406	7.192	3.672	11.531	1.605	2.95555	8.093	5.82139e-16	1.81563e-13
Os01t0775100-01	77.629	51.288	7.614	71.344	24.735	5.215	1.13579	3.32308	0.000890279	0.03971
Os08t0203600-02	61.444	34.875	5.808	33.787	13.894	7.87	1.41145	3.24646	0.00116851	0.0498646
Os02t0491400-01	96.225	84.307	42.555	126.049	41.225	30.699	1.11585	4.20032	2.66534e-05	0.0019416
Os09t0552600-01	1.309	14.241	46.026	0.49	1.367	28.742	3.46468	3.56775	0.000360063	0.0183097
Os07t0475900-01	75.56	89.061	35.878	53.091	40.475	28.738	1.22148	4.64009	3.48265e-06	0.000315349
Os07t0246200-03	26.19	91.748	11.93	32.548	19.998	13.15	2.28154	7.32047	2.47104e-13	6.12018e-11
Os09t0491100-01	3.285	49.911	13.604	3.323	20.29	7.099	1.38231	3.82284	0.000131924	0.00773628
Os08t0424200-01	49.519	98.083	138.083	37.204	35.647	160.095	1.54394	5.82043	5.86962e-09	8.21064e-07
Os03t0255400-01	53.17	60.484	20.614	45.892	25.196	17.166	1.34708	4.12619	3.68817e-05	0.00255832
Os01t0179600-01	53.218	113.771	8.054	57.5	54.975	2.409	1.133	4.93977	7.82134e-07	7.85961e-05
Os01t0662600-02	14.142	21.692	104.353	45.125	2.902	72.717	2.98576	4.12296	3.74039e-05	0.00259028
Os12t0247700-01	8.363	319.118	36.741	3.477	8.57	7.547	5.30237	18.7984	7.78153e-79	2.18428e-75
Os08t0168000-01	12.471	72.173	0.631	10.406	3.2	0.208	4.57903	8.75108	2.11321e-18	7.94436e-16
Os02t0228300-01	85.338	53.767	9.386	48.96	18.499	4.098	1.62299	4.46832	7.88368e-06	0.000643299
Os03t0364400-01	37.128	30.34	9.5	25.098	6.627	7.383	2.27851	4.20621	2.59692e-05	0.00189804
Os04t0173300-01	133.791	104.91	35.356	73.552	40.424	37.157	1.45959	5.77452	7.71717e-09	1.06885e-06
Os11t0240600-01	16.252	61.528	54.71	9.653	23.982	60.707	1.44301	4.38453	1.16239e-05	0.000918243
Os09t0440300-01	27.425	78.152	9.032	42.673	34.032	11.505	1.28311	4.5174	6.26037e-06	0.000521966
Os07t0658400-01	176.261	85.685	21.7	213.302	32.2	5.729	1.4957	5.31439	1.07018e-07	1.26573e-05
Os07t0432201-01	138.633	258.711	27.095	44.807	41.47	10.959	2.72492	13.5964	4.20446e-42	4.42572e-39
Os11t0605100-01	122.627	120.971	39.795	65.184	60.72	24.388	1.07814	4.89334	9.91391e-07	9.79872e-05
Os11t0251400-01	73.572	78.563	27.186	56.821	22.788	8.79	1.86929	5.96106	2.50601e-09	3.74169e-07
Os12t0555500-01	47.785	68.262	8.865	115.185	20.47	11.704	1.82129	5.45905	4.78697e-08	5.99867e-06
Os03t0405500-01	240.322	100.176	45.107	77.888	23.173	10.952	2.19574	7.47195	7.90148e-14	2.0924e-11
Os10t0450900-02	322.514	1119.14	1430.62	181.856	334.795	900.273	1.82475	22.1417	1.25346e-108	6.59711e-105
Os01t0357100-02	271.352	137.494	104.104	242.939	50.999	41.059	1.51455	6.79472	1.0852e-11	2.20737e-09
Os03t0826900-01	51.894	208.938	139.018	16.62	105.214	180.261	1.07347	6.40854	1.46918e-10	2.62117e-08
Os03t0142900-01	69.162	55.842	44.804	63.083	22.102	39.985	1.42089	4.12878	3.64688e-05	0.00253805
Os08t0184600-01	41.732	78.504	38.248	52.81	41.163	11.396	1.01514	3.75227	0.000175243	0.00986442
Os03t0734300-01	29.438	64.131	39.987	39.59	8.008	53.431	3.08523	7.20019	6.01284e-13	1.39873e-10
Os04t0462500-02	16.655	35.849	13.343	34.189	12.299	6.938	1.62711	3.65521	0.000256973	0.0137832
Os01t0131600-01	75.913	79.556	50.681	118.641	36.247	17.688	1.21783	4.37513	1.21362e-05	0.000953346
Os03t0854800-02	33.638	68.531	22.398	52.095	30.197	12.716	1.26607	4.18636	2.83465e-05	0.00204371
Os04t0119400-01	266.145	250.669	342.57	185.126	131.097	419.436	1.01887	6.72588	1.74533e-11	3.49939e-09
Os02t0613200-01	35.428	41.009	15.66	24.202	6.568	4.517	2.72613	5.41417	6.15727e-08	7.53639e-06
Os09t0369000-01	212.752	147.201	176.952	301.27	75.126	103.157	1.05412	5.29969	1.15998e-07	1.3492e-05
Os01t0505400-01	13.553	19.349	21.516	27.124	2.622	19.949	2.96724	3.88221	0.00010351	0.00627095
Os05t0481100-02	23.01	16.608	9.33	16.666	2.793	0.787	2.65571	3.39767	0.000679615	0.0317947
Os06t0126000-02	12.507	22.519	40.146	26.621	1.893	23.676	3.65612	4.57982	4.6537e-06	0.000409069
Os07t0669700-01	116.706	122.957	176.558	125.949	64.549	86.799	1.01341	4.68947	2.73915e-06	0.000253888
Os10t0504900-01	0	13.969	8.928	0	0.606	31.236	4.61049	3.85531	0.000115585	0.00693261
Os07t0125500-01	194.576	131.467	143.002	72.516	27.468	31.418	2.3426	8.90284	5.44336e-19	2.16219e-16
Os12t0514500-01	51.206	62.568	35.63	66.84	21.558	33.66	1.62092	4.81576	1.46638e-06	0.000143253
Os06t0202600-01	43.078	51.173	16.002	24.219	13.152	3.688	2.04382	5.10341	3.33585e-07	3.54686e-05
Os03t0729200-02	81.572	69	41.59	84.805	8.964	40.647	3.0281	7.40317	1.32974e-13	3.3728e-11
Os07t0188800-01	228.819	197.235	143.721	126.47	62.047	133.165	1.7522	9.03538	1.63439e-19	6.74065e-17
Os08t0500700-01	204.025	222.626	137.457	337.884	115.233	156.215	1.03379	6.41462	1.41177e-10	2.54029e-08
Os10t0113000-01	16.938	47.665	41.679	12.635	22.686	50.378	1.15485	3.24658	0.00116802	0.0498646
Os10t0409400-01	737.647	786.841	707.41	237.736	115.347	510.534	2.85381	24.2881	2.61829e-130	1.5749e-126
Os06t0561000-01	557.298	448.773	433.156	189.914	66.206	413.651	2.84467	18.3113	6.72905e-75	1.77079e-71
Os07t0124900-01	194.965	137.628	144.559	81.156	25.325	30.169	2.52586	9.51466	1.82309e-21	8.82312e-19
Os09t0474300-01	37.178	38.214	17.648	47.775	14.432	16.424	1.48855	3.53638	0.000405644	0.0202846
Os11t0525600-01	15.54	21.54	6.186	29.145	4.964	9.899	2.20116	3.46998	0.000520505	0.0253656
Os06t0253100-01	20.361	29.073	4.463	37.454	5.18	7.314	2.57237	4.41769	9.97634e-06	0.000798582
Os06t0716700-01	35.201	61.054	36.28	52.882	5.344	8.97	3.59781	7.4962	6.56947e-14	1.77313e-11
Os07t0126301-01	186.416	136.479	146.213	85.525	25.033	25.941	2.53049	9.48462	2.43261e-21	1.16392e-18
Os03t0284100-03	27.07	62.515	57.665	23.664	9.309	67.064	2.83122	6.81719	9.28401e-12	1.91619e-09
Os09t0400000-00	42.574	40.826	15.202	31.293	16.458	7.258	1.39442	3.48042	0.000500633	0.0244822
Os06t0622300-01	6.332	19.865	14.097	18.596	1.74	8.424	3.59679	4.27541	1.90784e-05	0.00143702
Os09t0512900-02	27.401	27.059	29.745	28.273	1.936	33.857	3.88868	5.12873	2.91697e-07	3.1573e-05
Os01t0608000-01	13.818	37.621	2.845	28.22	13.985	1.533	1.51138	3.54858	0.000387311	0.0194815
Os03t0255100-01	44.552	78.7	76.758	36.797	29.759	83.456	1.48676	5.07055	3.96671e-07	4.14438e-05
Os03t0709000-01	60.116	81.841	52.259	87.973	40.477	52.869	1.09944	4.08918	4.32903e-05	0.00293045
Os02t0564100-01	43.809	31.851	27.852	40.57	11.787	25.53	1.51786	3.27545	0.00105493	0.0459334
Os03t0272900-02	31.904	70.993	17.74	25.351	32.68	11.482	1.20299	4.0931	4.25645e-05	0.00289528
Os03t0784600-01	26.045	33.459	8.509	19.969	9.162	3.463	1.95238	4.00495	6.20305e-05	0.00404302
Os11t0426850-01	26.136	29.816	6.559	17.912	9.655	3.533	1.71046	3.45398	0.000552379	0.0267332
Os11t0113700-01	271.256	519.756	258.934	123.826	209.165	159.066	1.39691	12.4378	1.62836e-35	1.37124e-32
Os04t0679400-01	439.446	661.962	341.095	289.365	287.382	232.875	1.2875	13.1858	1.0592e-39	1.03715e-36
Os10t0493600-01	201.653	313.851	152.738	164.399	129.362	95.747	1.36238	9.48193	2.49629e-21	1.18097e-18
Os12t0503000-01	29.536	64.841	21.271	12.833	25.196	23.892	1.44743	4.51136	6.44136e-06	0.000534937
Os09t0451500-02	31.084	56.01	21.992	31.108	24.262	12.076	1.2907	3.84183	0.00012212	0.00727279
Os01t0825800-02	26.783	50.476	15.14	15.508	23.492	15.844	1.18715	3.41522	0.000637314	0.0300494
Os05t0187100-01	56.228	104.738	32.649	25.056	19.955	16.614	2.47568	8.20635	2.28022e-16	7.27339e-14
Os06t0663900-03	39.556	56.507	21.978	32.527	20.928	17.563	1.51671	4.36037	1.29841e-05	0.00101427
Os11t0605500-01	98.345	120.719	120.503	54.397	34.578	103.254	1.88745	7.43772	1.02434e-13	2.66234e-11
Os04t0573200-01	46.653	66.268	76.175	50.528	23.968	80.305	1.55092	4.79996	1.58694e-06	0.000154315
Os04t0516600-01	64.081	65.132	64.543	39.205	30.643	73.786	1.17153	3.83884	0.000123618	0.0073206
Os12t0557400-01	39.705	40.033	52.094	29.237	13.77	58.168	1.62338	3.85627	0.000115131	0.00691524
Os12t0128700-01	46.482	48.575	78.659	33.659	20.776	66.21	1.30901	3.61701	0.000298023	0.0155879

## Sheet: SALT_1h_down
List of down-regulated genes in transgenic rice plants OXR21 compared to wild type plants at 1h of SALT treatment
Gene_ID	OXR			WT			OXR 1h vs WT 1h
	0h	1h	6h	0h	1h	6h	normalized log2FC	z_score	P_value	FDR
Os07t0176400-00	15.385	20.449	55.557	20.979	91.117	71.436	-2.07197	-6.6737	2.4943e-11	4.86215e-09
Os01t0611000-01	43.924	28.124	7.978	64.907	94.503	4.865	-1.66484	-5.86031	4.61993e-09	6.54957e-07
Os01t0866400-01	189.234	33.759	7.007	262.55	78.565	5.018	-1.1349	-3.99281	6.52953e-05	0.0042102
Os05t0585500-01	26.667	31.153	80.078	39.804	74.475	74.662	-1.17367	-3.99337	6.51421e-05	0.00420984
Os11t0645400-01	41.111	19.384	2.339	79.646	66.987	8.132	-1.7053	-5.01847	5.20848e-07	5.29717e-05
Os03t0723400-01	0.698	10.503	109.501	0.387	40.202	127.017	-1.85275	-4.11732	3.83304e-05	0.00264574
Os04t0435500-01	14.17	33.426	117.494	18.623	130.249	146.307	-1.87851	-7.48085	7.38457e-14	1.96789e-11
Os02t0764500-01	48.148	11.091	1.507	73.462	51.295	2.764	-2.12571	-5.08949	3.59018e-07	3.79811e-05
Os02t0669100-01	157.176	1535.63	3191.16	221.762	3496.48	2824.41	-1.10336	-26.0806	6.05756e-150	4.25089e-146
Os08t0158600-01	4.864	11.606	38.732	7.232	35.094	43.652	-1.51263	-3.33136	0.00086424	0.0388355
Os09t0539000-00	1.183	8.644	35.055	1.359	41.266	28.013	-2.17146	-4.62634	3.72193e-06	0.000335571
Os01t0913000-01	228.694	42.681	11.183	275.271	91.057	6.443	-1.00946	-3.90747	9.32663e-05	0.0057496
Os06t0127100-01	2.788	6.303	68.442	11.815	36.337	54.001	-2.44361	-4.66029	3.15771e-06	0.000288407
Os09t0451400-01	17.459	110.055	43.064	23.623	279.526	36.98	-1.26104	-8.18828	2.64984e-16	8.38884e-14
Os01t0283300-01	64.14	98.358	351.842	80.896	262.397	355.042	-1.33192	-8.27697	1.26351e-16	4.06106e-14
Os06t0193400-01	31.073	43.35	84.653	34.525	92.5	92.199	-1.0097	-3.93911	8.17859e-05	0.00515035
Os05t0573300-01	42.246	76.829	158.097	53.204	282.724	157.765	-1.79595	-10.6897	1.13773e-26	7.48499e-24
Os01t0955000-02	3.179	35.948	17.452	4.746	81.667	11.608	-1.10012	-3.97	7.18735e-05	0.00457135
Os02t0764700-01	2.418	3.64	31.484	7.25	23.846	48.078	-2.62802	-3.93244	8.40873e-05	0.00525663
Os08t0157600-03	137.671	24.685	0.683	107.131	60.985	2.474	-1.2211	-3.72889	0.000192326	0.0107257
Os04t0497000-01	56.543	55.901	285.141	138.201	266.041	282.16	-2.16698	-11.7324	8.6944e-32	6.90713e-29
Os02t0106100-01	0.331	47.068	1.566	1.262	105.361	2.915	-1.0788	-4.43831	9.06685e-06	0.000732744
Os04t0403900-00	48.924	31.323	14.86	65.009	72.237	10.954	-1.1218	-3.79303	0.000148819	0.00856013
Os01t0783200-01	5.057	29.073	33.684	15.16	63.305	20.499	-1.03892	-3.33603	0.00084985	0.0383115
Os01t0975900-01	10.235	213.792	82.577	23.59	545.168	66.815	-1.26677	-11.4772	1.7168e-30	1.26817e-27
Os01t0975900-02	1.365	24.769	16.623	7.912	89.352	19.226	-1.76725	-5.94246	2.8077e-09	4.1048e-07
Os05t0189300-01	40.538	7.611	1.251	52.372	28.745	0.412	-1.83343	-3.45679	0.000546654	0.0265112
Os03t0319300-01	186.318	217.255	430.375	301.149	629.95	387.675	-1.45213	-13.6959	1.07414e-42	1.15966e-39
Os01t0956200-01	29.234	32.523	89.599	39.817	74.111	86.627	-1.10451	-3.79406	0.000148202	0.00854768
Os05t0557200-02	21.812	13.748	91.302	5.097	46.142	117.645	-1.66314	-4.09188	4.27898e-05	0.00290208
Os04t0564700-01	0.623	9.304	17.918	1.452	31.262	19.031	-1.66477	-3.37041	0.000750568	0.0344631
Os01t0121500-01	16.849	33.351	87.392	24.386	92.398	96.771	-1.38641	-5.06413	4.10279e-07	4.26538e-05
Os09t0482800-01	9.206	19.117	59.715	14.845	68.813	61.978	-1.76411	-5.20847	1.90402e-07	2.11527e-05
Os05t0406000-01	151.828	56.601	22.4	172.496	120.382	37.59	-1.005	-4.47652	7.58695e-06	0.000622707
Os07t0666900-02	27.404	100.46	151.315	24.914	318.13	191.032	-1.57928	-10.353	4.0571e-25	2.4274e-22
Os04t0602100-01	33.022	9.064	1.415	157.278	49.643	4.473	-2.36965	-5.35041	8.7753e-08	1.04967e-05
Os04t0623300-03	7.137	7.167	54.594	4.27	29.333	113.737	-1.94936	-3.63892	0.00027378	0.0144636
Os04t0623300-01	79.715	125.515	472.905	123.241	281.369	424.774	-1.08088	-7.26495	3.73183e-13	8.92778e-11
Os12t0563600-03	243.51	68.14	10.275	322.916	151.646	13.276	-1.07041	-5.29107	1.21601e-07	1.4066e-05
Os02t0629200-02	61.22	159.186	22.112	85.481	366.19	32.369	-1.11816	-8.5189	1.61076e-17	5.74754e-15
Os04t0677500-02	18.828	17.24	65.605	13.79	49.939	54.087	-1.45069	-3.85238	0.000116974	0.00700598
Os04t0671200-01	29.775	100.114	226.553	51.003	235.236	221.5	-1.14875	-6.97707	3.01395e-12	6.57526e-10
Os11t0454300-01	20.123	105.034	1834.55	1.659	433.302	2412.06	-1.9608	-14.0421	8.61677e-45	9.54761e-42
Os02t0103800-02	83.479	43.753	18.413	73.39	111.88	14.786	-1.27078	-5.21115	1.87671e-07	2.09044e-05
Os04t0605500-03	28.794	129.38	67.68	34.403	352.709	116.313	-1.36314	-9.76857	1.53604e-22	7.98454e-20
Os04t0674000-03	108.762	272.139	198.558	124.484	644.201	211.207	-1.15945	-11.6342	2.76204e-31	2.11447e-28
Os05t0311500-01	12.801	32.365	124.82	18.678	84.546	157.694	-1.30158	-4.61511	3.92885e-06	0.000351219
Os01t0151600-01	23.345	87.613	99.569	27.09	195.126	123.955	-1.07147	-6.0068	1.89216e-09	2.91829e-07
Os08t0327700-01	0	5.234	91.625	0.405	23.597	166.239	-2.0889	-3.41386	0.000640502	0.0301659
Os07t0691800-02	7.763	12.768	36.928	25.368	43.124	56.128	-1.67224	-3.97117	7.15215e-05	0.00455584
Os08t0414500-00	2.867	54.455	7.977	3.343	168.841	7.405	-1.54881	-7.43547	1.04194e-13	2.69146e-11
Os01t0869800-01	235.021	97.788	15.276	407.163	216.347	10.718	-1.0619	-6.27898	3.40797e-10	5.71683e-08
Os03t0820500-01	19.15	469.944	1522.78	27.521	1153.67	2125.28	-1.21195	-16.1304	1.5592e-58	2.73543e-55
Os03t0183800-01	22.121	100.745	41.124	21.716	242.09	39.294	-1.18112	-7.23674	4.59593e-13	1.08714e-10
Os07t0691300-01	78.045	276.795	163.105	71.214	873.165	188.588	-1.57372	-17.1118	1.21278e-65	2.83689e-62
Os06t0196300-02	109.306	44.812	37.783	107.603	96.135	41.232	-1.01746	-4.04117	5.31842e-05	0.00353205
Os01t0118400-01	6.512	19.839	61.2	9.813	53.003	67.332	-1.33402	-3.72416	0.000195969	0.0108712
Os05t0498400-01	278.99	592.126	1018.05	423.675	1531.3	1271.17	-1.28706	-19.4834	1.51999e-84	4.923e-81
Os08t0120600-01	9.82	15.16	112.618	14.824	45.513	96.607	-1.50229	-3.77461	0.000160256	0.00915547
Os02t0712500-01	14.479	47.218	75.933	20.446	101.265	80.329	-1.01701	-4.1461	3.38192e-05	0.00238519
Os01t0585300-01	150.581	43.974	13.753	233.602	104.305	17.629	-1.16237	-4.68966	2.7366e-06	0.000253888
Os01t0284900-01	1.935	17.057	41.423	4.013	43.659	54.453	-1.2722	-3.25806	0.00112178	0.0482951
Os01t0170051-00	8.235	22.758	47.511	16.643	144.596	33.826	-2.58386	-9.59427	8.45169e-22	4.18657e-19
Os02t0696500-01	15.869	55.991	55.752	15.015	119.206	64.084	-1.00647	-4.45998	8.19685e-06	0.000663708
Os10t0505900-01	0.091	13.804	99.035	0.091	70.568	135.734	-2.27021	-6.21771	5.04459e-10	8.32951e-08
Os12t0582700-01	1.947	23.167	14.691	3.503	53.721	30.561	-1.1297	-3.28948	0.00100371	0.0439763
Os06t0708000-01	74.878	73.145	158.94	75.097	186.124	103.901	-1.26371	-6.69243	2.195e-11	4.38012e-09
Os01t0850100-01	20.118	54.129	214.853	28.308	188.518	229.524	-1.71651	-8.45815	2.71663e-17	9.3757e-15
Os07t0121500-00	4.738	5.897	41.454	11.339	30.381	37.983	-2.2814	-4.09181	4.28023e-05	0.00290208
Os04t0423400-01	41.934	420.663	210.773	65.155	1313.86	187.756	-1.55936	-20.8545	1.3871e-96	5.30944e-93
Os05t0461600-01	5.76	69.536	32.39	4.206	212.918	37.906	-1.53075	-8.27844	1.24799e-16	4.04204e-14
Os01t0314800-01	204.897	245.907	966.002	411.229	706.806	1348.36	-1.43948	-14.413	4.28489e-47	5.01154e-44
Os01t0305200-01	54.84	78.427	161.749	75.669	177.358	225.978	-1.09352	-5.82231	5.80388e-09	8.14574e-07
Os09t0518000-00	35.327	147.959	294.617	60.646	328.654	279.186	-1.06765	-7.77357	7.63044e-15	2.18558e-12
Os01t0662300-01	69.846	19.652	6.259	59.024	50.137	11.127	-1.26748	-3.48132	0.000498945	0.024428
Os12t0274750-00	168.032	6.515	0.476	355.313	82.694	0.94	-3.58223	-8.46076	2.65647e-17	9.24386e-15
Os03t0322900-00	0.912	6.444	45.419	2.8	30.187	58.972	-2.14418	-3.92565	8.64967e-05	0.0053716
Os03t0241900-02	62.395	64.28	286.211	94.188	223.56	279.334	-1.7145	-9.20332	3.47069e-20	1.54209e-17
Os04t0450100-01	159.49	68.577	81.121	205.715	152.781	56.348	-1.07195	-5.31704	1.05469e-07	1.25092e-05
Os02t0581100-01	509.166	115.388	32.633	788.494	256.473	52.729	-1.06859	-6.87177	6.34084e-12	1.35523e-09
Os01t0292200-01	39.703	85.665	149.354	47.858	203.795	164.966	-1.16662	-6.57464	4.87698e-11	9.33388e-09
Os07t0687900-01	30.221	107.67	513.554	24.672	294.135	494.047	-1.36614	-8.93539	4.05736e-19	1.627e-16
Os04t0527400-02	5.988	40.143	57.102	11.771	116.429	98.507	-1.45251	-5.8879	3.91137e-09	5.60165e-07
Os10t0544900-01	28.047	54.171	78.964	34.994	135.148	80.787	-1.23523	-5.6017	2.12259e-08	2.81043e-06
Os12t0190000-01	144.028	51.09	92.829	236.284	113.317	96.906	-1.06553	-4.55669	5.19648e-06	0.000444711
Os04t0432000-02	4.923	37.542	21.724	7.073	146.094	12.021	-1.8766	-7.91743	2.42474e-15	7.18969e-13
Os05t0126800-01	20.612	15.92	59.477	23.573	57.563	55.043	-1.77058	-4.77583	1.78966e-06	0.000171944
Os03t0773800-03	211.515	29.05	22.32	269.839	92.411	28.657	-1.58581	-5.59611	2.19221e-08	2.88447e-06
Os09t0555500-01	6.033	43.326	37.391	6.227	125.111	40.255	-1.44618	-6.08358	1.17525e-09	1.85333e-07
Os01t0702500-01	0.773	5.401	23.612	2.221	29.068	33.355	-2.34441	-4.0683	4.73583e-05	0.00319044
Os12t0137100-01	42.374	161.104	187.457	54.777	388.603	235.803	-1.18659	-9.20305	3.47936e-20	1.54209e-17
Os05t0287800-01	48.943	43.924	105.914	70.495	95.704	151.856	-1.03985	-4.10489	4.04515e-05	0.00276945
Os03t0273800-01	31.869	143.395	386.982	31.509	653.866	665.269	-2.10528	-18.0639	6.12815e-73	1.5178e-69
Os02t0221600-00	37.898	69.152	86.429	45.256	154.813	116.797	-1.07896	-5.38077	7.41686e-08	8.97376e-06
Os04t0691600-01	65.487	16.83	2.987	70.782	49.84	6.268	-1.48255	-3.91143	9.17506e-05	0.00566446
Os01t0805000-01	94.869	34.147	6.254	102.337	77.202	12.461	-1.09316	-3.84014	0.000122964	0.00729213
Os10t0542800-01	43.777	49.547	104.684	45.4	113.885	140.255	-1.11699	-4.74619	2.07284e-06	0.000197013
Os02t0197600-03	86.141	21.628	12.026	58.059	82.843	18.408	-1.85376	-5.91271	3.36521e-09	4.85247e-07
Os01t0705200-01	0.146	43.63	278.751	0	197.345	375.886	-2.09361	-9.88733	4.72466e-23	2.55041e-20
Os01t0709500-04	25.613	3.341	1.992	13.502	21.194	17.831	-2.58159	-3.67124	0.000241373	0.0130462
Os03t0274000-01	120.413	180.096	279.801	131.971	407.223	315.571	-1.09333	-8.82212	1.12317e-18	4.41971e-16
Os08t0205800-01	72.891	170.439	1015.88	102.84	446.86	1288.45	-1.30685	-10.6451	1.83882e-26	1.19113e-23
Os03t0792800-01	11.62	46.85	144.189	25.786	114.106	136.069	-1.20053	-5.03273	4.83538e-07	4.9416e-05
Os11t0181200-01	0.714	9.98	327.313	0.476	41.414	444.997	-1.96929	-4.35298	1.34298e-05	0.00104137
Os01t0600900-02	1252.77	364.316	13.287	2244.78	823.014	17.127	-1.09201	-12.532	4.99189e-36	4.47199e-33
Os06t0143400-01	23.236	25.346	103.565	43.261	78.202	90.947	-1.54173	-5.04319	4.57832e-07	4.72476e-05
Os03t0243100-01	60.51	106.272	352.517	77.963	258.572	328.621	-1.19909	-7.56926	3.7535e-14	1.03974e-11
Os03t0402800-01	162.706	119.557	424.1	302.75	348.873	488.651	-1.46128	-10.2391	1.32503e-24	7.74868e-22
Os11t0454000-01	1.11	21.277	304.921	1.664	57.501	378.181	-1.35057	-3.91586	9.00818e-05	0.00557779
Os04t0666900-01	15.103	28.046	47.378	13.754	61.353	35.982	-1.04562	-3.30153	0.000961589	0.0424399
Os05t0595300-02	21.191	56.38	75.812	20.976	160.803	80.103	-1.42832	-6.833	8.31542e-12	1.74189e-09
Os10t0516100-01	297.145	84.212	3.57	412.641	243.614	1.41	-1.44878	-8.50096	1.88032e-17	6.653e-15
Os06t0647100-01	92.787	36.695	9.434	106.289	88.163	11.421	-1.18087	-4.36612	1.26475e-05	0.000989823
Os03t0761100-02	51.126	36.712	152.27	46.913	78.786	231.828	-1.01797	-3.65988	0.00025233	0.0135688
Os10t0552300-01	4.501	66.789	16.819	3.072	259.22	4.669	-1.87278	-10.5323	6.13404e-26	3.85483e-23
Os11t0167800-01	324.517	1968.37	1220.57	412.021	4636.1	1684.72	-1.15219	-31.1121	1.65349e-212	2.32068e-208
Os01t0911000-01	22.089	24.814	59.968	25.37	62.144	60.366	-1.24074	-3.81171	0.00013801	0.00803725
Os06t0147000-01	9.602	229.297	78.482	19.709	747.052	48.253	-1.62027	-16.1642	9.01328e-59	1.65002e-55
Os01t0135700-01	93.762	105.849	449.289	112.851	234.334	418.738	-1.06284	-6.53957	6.16971e-11	1.15456e-08
Os12t0131100-01	35.99	44.569	91.991	44.714	94.73	94.282	-1.00406	-3.96792	7.25034e-05	0.00460446
Os12t0115000-00	288.061	74.179	30.432	365.474	157.434	29.847	-1.00195	-5.10651	3.28159e-07	3.50689e-05
Os01t0559750-01	168.67	319.136	503.114	371.161	793.484	512.737	-1.23031	-13.5348	9.74726e-42	1.001e-38
Os07t0585500-01	188.166	268.118	758.736	264.107	608.524	786.104	-1.09873	-10.8285	2.52282e-27	1.71328e-24
Os02t0592400-01	58.066	77.635	380.679	91.074	208.605	448.285	-1.34228	-7.42384	1.13772e-13	2.92096e-11
Os01t0733500-01	19.257	4.54	1.819	28.684	24.045	1.976	-2.32125	-3.67831	0.000234788	0.0127558
Os07t0526400-01	62.555	18.061	14.971	88.104	50.858	10.408	-1.40988	-3.80512	0.000141737	0.00823149
Os02t0101500-02	63.392	14.252	40.74	106.54	68.679	43.156	-2.18499	-5.99149	2.07922e-09	3.17194e-07
Os12t0516350-01	13.568	14.183	58.96	23.385	44.308	40.011	-1.55969	-3.82833	0.000129016	0.00760816
Os11t0707000-01	269.075	22.87	7.831	305.174	145.043	9.852	-2.58123	-9.60368	7.71389e-22	3.86659e-19
Os02t0756800-01	13.041	30.879	69.151	18.558	155.593	71.744	-2.24936	-9.18112	4.26627e-20	1.87116e-17
Os07t0274700-01	24.942	45.28	231.733	39.188	133.939	250.936	-1.48091	-6.40705	1.48357e-10	2.63569e-08
Os05t0211100-01	1.361	23.356	53.693	6.573	61.358	61.33	-1.30974	-3.95063	7.79471e-05	0.00493528
Os12t0292400-01	503.912	62.671	2.803	609.462	171.946	2.768	-1.37237	-6.85518	7.12224e-12	1.51455e-09
Os03t0146200-01	60.087	122.929	20.848	54.379	304.775	9.372	-1.2262	-8.36434	6.04517e-17	2.0201e-14
Os01t0170000-01	12.602	36.684	85.62	21.21	266.259	78.718	-2.77589	-13.5294	1.04822e-41	1.05084e-38
Os06t0717100-01	25.983	32.633	73.902	39.305	74.892	83.763	-1.11476	-3.84257	0.000121751	0.0072611
Os10t0103700-01	36.178	89.935	42.125	30.811	192.485	36.548	-1.01407	-5.70287	1.1781e-08	1.59498e-06
Os02t0824500-01	0.301	11.983	35.301	0.151	48.413	57.513	-1.93069	-4.64518	3.39772e-06	0.000308365
Os07t0176500-01	13.378	22.33	68.061	21.887	86.883	63.089	-1.87637	-6.10507	1.02759e-09	1.63889e-07
Os05t0495900-01	10.453	38.54	109.231	22.298	90.31	99.794	-1.14481	-4.31088	1.62609e-05	0.00123809
Os01t0654400-01	1.232	19.032	403.799	0.923	86.297	444.646	-2.09716	-6.54511	5.94517e-11	1.11751e-08
Os10t0521000-01	1.738	22.22	130.387	2.919	68.744	119.67	-1.54566	-4.7372	2.16693e-06	0.00020547
Os12t0541700-01	7.123	28.867	34.107	15.709	116.574	40.083	-1.93003	-7.20669	5.73295e-13	1.34103e-10
Os03t0341300-01	5.446	27.852	33.962	6.597	95.068	41.949	-1.68746	-5.93436	2.94991e-09	4.28297e-07
Os07t0673900-01	17.858	33.508	102.115	13.728	97.054	118.098	-1.45056	-5.37028	7.86157e-08	9.48457e-06
Os07t0622000-01	63.045	69.725	222.35	86.375	200.382	202.948	-1.43929	-7.6718	1.69595e-14	4.82487e-12
Os01t0860800-01	14.804	30.5	159.864	20.349	72.241	157.261	-1.16029	-3.89721	9.73073e-05	0.00594648
Os09t0115500-02	41.084	65.607	130.481	37.193	170.406	164.386	-1.29334	-6.52011	7.02578e-11	1.30317e-08
Os09t0115500-01	33.482	76.447	112.09	106.91	191.141	109.679	-1.23839	-6.67535	2.4664e-11	4.85269e-09
Os01t0954000-01	11.808	45.302	89.983	22.641	123.597	115.078	-1.36428	-5.78575	7.21914e-09	1.00317e-06
Os07t0164800-01	116.152	521.829	879.059	148.199	1264.89	908.761	-1.19365	-16.6888	1.57991e-62	3.50116e-59
Os11t0454200-01	1.179	54.228	429.541	0.505	235.271	558.845	-2.03349	-10.5957	3.12138e-26	1.9913e-23
Os01t0313300-01	2.346	7.912	39.121	3.476	46.47	49.597	-2.47047	-5.30336	1.13687e-07	1.32599e-05
Os04t0493100-01	46.927	46.563	124.9	57.219	148.15	172.664	-1.58608	-7.08662	1.37423e-12	3.11085e-10
Os04t0450701-00	12.063	54.576	23.099	10.73	129.731	44.053	-1.16547	-5.2413	1.59451e-07	1.80962e-05
Os05t0541100-01	9.274	15.333	60.168	10.93	40.787	59.225	-1.32775	-3.25509	0.00113355	0.0487024
Os05t0138300-03	811.378	2438.6	3067.8	917.022	5648.14	4638.52	-1.128	-33.7774	4.23146e-250	8.90828e-246
Os03t0161200-01	17.183	44.004	157.875	39.268	107.623	229.935	-1.20656	-4.90706	9.24495e-07	9.20233e-05
Os06t0317600-01	149.653	44.003	0.667	242.453	99.89	0.329	-1.09902	-4.38711	1.14865e-05	0.000910806
Os01t0878900-01	160.653	33.28	1.709	175.893	85.983	2.773	-1.28568	-4.60998	4.02701e-06	0.000358472
Os06t0651200-01	2.731	53.453	124.492	6.032	131.857	138.448	-1.21891	-5.47544	4.36419e-08	5.4852e-06
Os05t0363200-01	84.513	87.471	204.955	106.206	188.924	185.387	-1.02721	-5.71004	1.12951e-08	1.5391e-06
Os02t0203700-01	15.14	28.986	77.844	22.883	72.505	80.83	-1.23901	-4.11271	3.91038e-05	0.0026903
Os03t0141200-01	34.424	37.807	219.634	62.682	189.147	159.566	-2.23906	-10.0946	5.83916e-24	3.2781e-21
Os07t0661400-01	92.81	120.505	247.438	174.444	492.146	259.015	-1.94627	-14.8921	3.70886e-50	4.88005e-47
Os01t0162300-01	55.556	30.554	19.612	49.674	121.708	31.341	-1.91027	-7.31329	2.6068e-13	6.41868e-11
Os06t0254700-01	28.602	73.67	26.567	32.518	174.709	32.525	-1.16209	-6.06844	1.29162e-09	2.0217e-07
Os03t0316200-01	48.453	51.465	106.487	60.827	386.575	107.503	-2.82537	-16.4515	8.17545e-61	1.63918e-57
Os03t0717000-01	12.157	17.584	30.199	12.397	68.354	27.097	-1.87504	-5.41246	6.21661e-08	7.58697e-06
Os11t0599200-01	35.732	46.142	63.292	41.158	98.132	53.363	-1.00492	-4.04141	5.31309e-05	0.00353205
Os04t0689500-01	9.921	15.2	20.042	20.57	78.784	15.283	-2.29011	-6.6045	3.98867e-11	7.7038e-09
Os04t0689500-02	5.277	1.672	6.175	9.882	40.83	16.978	-4.52626	-6.3782	1.7918e-10	3.13045e-08
Os10t0103800-01	13.39	29.616	24.227	16.964	64.582	27.609	-1.04104	-3.37513	0.000737801	0.033951
Os10t0480200-03	18.595	35.447	7.399	15.857	86.417	14.321	-1.20193	-4.38373	1.16664e-05	0.000919876
Os01t0703600-02	0.865	3.381	2.874	0.55	31.143	2.527	-3.11967	-4.89908	9.62855e-07	9.53906e-05
Os01t0238500-01	136.865	269.592	122.38	277.606	757.195	116.131	-1.40617	-14.6574	1.20752e-48	1.49538e-45
Os06t0696400-01	31.613	68.552	34.824	36.574	259.38	54.597	-1.83608	-10.395	2.61358e-25	1.59485e-22
Os05t0244700-02	5.612	7.081	21.562	2.682	28.929	26.726	-1.94677	-3.61059	0.000305498	0.0159393
Os03t0162500-01	24.674	11.693	5.261	24.499	39.586	3.516	-1.67563	-3.81024	0.000138831	0.00807384
Os04t0650700-02	15.386	14.879	6.243	25.835	115.906	10.805	-2.87789	-9.09198	9.72535e-20	4.13622e-17
Os09t0501600-01	75.472	69.189	111.925	79.766	176.419	95.025	-1.26667	-6.52749	6.68821e-11	1.24605e-08
Os01t0769700-01	7.244	20.355	10.87	9.66	50.984	9.629	-1.24094	-3.45295	0.0005545	0.0268051
Os07t0185000-03	17.667	30.527	13.646	11.207	69.769	11.331	-1.10878	-3.69274	0.00022185	0.0121312
Os06t0126500-01	27.242	13.76	8.176	37.966	41.797	10.185	-1.5192	-3.64725	0.000265065	0.0140916
Os06t0156600-01	65.32	66.789	50.23	92.906	210.197	30.244	-1.57034	-8.38041	5.27428e-17	1.77659e-14
Os10t0481000-00	71.438	110.967	87.035	82.083	238.746	69.057	-1.02163	-6.39039	1.65466e-10	2.92729e-08
Os01t0169800-01	7.521	23.302	1.582	6.947	54.31	0.75	-1.13705	-3.32475	0.000884981	0.0395984
Os08t0503700-02	17.069	29.951	10.701	17.738	76.263	48.944	-1.26466	-4.28619	1.8176e-05	0.00137151
Os06t0142400-01	1.848	5.71	0.694	1.846	27.557	0.914	-2.18714	-3.79751	0.000146157	0.00844977
Os03t0125600-01	78.082	108.311	86.538	63.465	250.523	103.572	-1.12604	-7.08579	1.3825e-12	3.11284e-10
Os09t0491100-02	0.333	2.986	0.223	1.221	18.883	6.154	-2.57708	-3.46197	0.000536245	0.0260723
Os09t0438400-00	53.742	52.772	102.381	54.655	114.844	118.274	-1.03811	-4.49054	7.10441e-06	0.00058424
Os07t0489650-00	12.209	7.755	15.376	48.434	27.452	6.77	-1.73999	-3.25831	0.00112076	0.0482951
Os02t0588500-02	24.35	37.78	14.433	21.526	87.464	11.99	-1.12735	-4.19035	2.78523e-05	0.00201498
Os11t0498600-01	2.22	5.918	16.007	2.485	27.514	16.073	-2.13327	-3.73579	0.000187124	0.0104633
Os07t0563400-01	13.517	33.125	12.707	23.445	123.337	15.265	-1.81289	-7.10569	1.19719e-12	2.72475e-10
Os04t0573200-02	3.789	7.257	4.691	2.203	27.77	7.904	-1.85236	-3.42149	0.000622783	0.0295296
Os08t0160500-01	24.143	18.196	14.947	34.15	107.208	14.429	-2.475	-8.06383	7.39377e-16	2.2559e-13
Os02t0285300-01	12.444	21.344	19.816	8.154	53.592	30.332	-1.24447	-3.54805	0.00038809	0.0194815
Os03t0729200-03	3.62	19.903	11.912	8.373	73.224	23.325	-1.79561	-5.439	5.35801e-08	6.63527e-06
Os03t0729200-01	9.805	5.511	4.236	1.921	35.855	6.845	-2.61807	-4.81208	1.49371e-06	0.000145585
Os03t0429000-01	59.546	79.146	105.631	73.862	185.565	87.78	-1.14562	-6.18316	6.2832e-10	1.02144e-07
Os02t0186500-01	16.444	11.736	6.158	10.287	38.607	7.316	-1.6342	-3.69625	0.00021881	0.0119961
Os02t0716500-03	13.718	6.474	5.026	3.678	44.284	2.647	-2.69034	-5.42711	5.72733e-08	7.0306e-06
Os05t0335800-01	6.184	13.236	18.745	10.429	41.249	26.924	-1.55617	-3.68773	0.00022626	0.0123403
Os12t0623600-01	86.869	111.465	139.189	63.562	304.566	170.652	-1.36645	-9.09403	9.54379e-20	4.10042e-17
Os05t0406100-03	32.043	44.055	8.85	38.425	110.017	29.443	-1.23663	-5.05856	4.22433e-07	4.38092e-05
Os02t0729801-00	35.78	50.022	30.324	46.886	111.854	38.073	-1.07726	-4.56773	4.93043e-06	0.000426275
Os10t0508700-01	9.441	10.085	2.214	25.558	33.434	3.191	-1.64539	-3.45654	0.000547161	0.0265112
Os12t0508200-01	20.592	42.802	30.75	15.388	90.997	25.774	-1.00442	-3.89009	0.000100205	0.00608822
Os02t0676800-01	2.389	9.384	16.57	4.08	40.804	20.317	-2.03672	-4.41684	1.00156e-05	0.000800204
Os03t0749401-00	8.754	7.755	20.253	10.895	42.468	36.077	-2.36946	-4.94843	7.48141e-07	7.536e-05
Os03t0284150-00	2.705	4.377	1.28	2.525	27.953	2.675	-2.59127	-4.22493	2.39018e-05	0.00176869
Os06t0712200-01	21.162	32.417	29.757	20.779	96.78	29.681	-1.49424	-5.48251	4.19345e-08	5.31823e-06
Os04t0673300-01	35.231	31.624	61.832	20.979	70.361	76.228	-1.07004	-3.6029	0.000314683	0.0163633
Os04t0418300-00	0	1.836	2.851	0.427	44.811	0.422	-4.5255	-6.68167	2.3623e-11	4.69173e-09
Os01t0607200-02	16.018	30.211	31.382	23.79	69.107	31.322	-1.11004	-3.67855	0.000234568	0.0127558
Os02t0106700-01	1.664	8.207	1.032	1.716	44.713	0.81	-2.36205	-5.06817	4.01658e-07	4.18609e-05
Os08t0405700-01	10.638	28.257	22.819	6.79	64.898	32.041	-1.11585	-3.5798	0.000343854	0.0176561
Os09t0537700-02	9.18	18.852	4.734	354.08	104.619	41.196	-2.38864	-7.80383	6.0057e-15	1.74393e-12
Os03t0122300-02	11.454	21.546	11.133	24.323	73.723	17.576	-1.69098	-5.23352	1.6631e-07	1.88239e-05
Os03t0187400-01	18.969	50.481	23.086	18.561	108.311	21.693	-1.01765	-4.29015	1.7855e-05	0.00135213
Os03t0746900-01	6.948	20.148	8.819	14.129	71.775	5.753	-1.74913	-5.28793	1.23706e-07	1.42702e-05
Os08t0144000-01	55.718	49.753	87.167	68.025	152.242	77.894	-1.52979	-6.9968	2.61867e-12	5.80312e-10
Os05t0447700-01	27.094	31.118	48.41	26.481	73.814	53.525	-1.16243	-3.94521	7.97312e-05	0.00503311
Os03t0329500-01	21.851	33.663	24.235	21.937	94.774	27.454	-1.40961	-5.19372	2.06134e-07	2.27206e-05
Os04t0346800-02	1.593	9.416	5.937	0.884	32.472	6.301	-1.70229	-3.48968	0.000483608	0.0237878
Os09t0449800-01	7.231	9.177	9.16	7.574	32.932	13.786	-1.75968	-3.59683	0.000322119	0.016703
Os07t0686600-01	2.879	12.103	4.484	4.603	42.272	4.302	-1.72062	-4.01171	6.02794e-05	0.00394722
Os01t0848700-01	5.719	17.186	12.626	6.819	65.167	13.692	-1.83919	-5.21602	1.82809e-07	2.04169e-05
Os01t0648000-01	3.467	7.407	4.535	3.941	32.05	3.708	-2.02964	-3.90566	9.39695e-05	0.00576762
Os04t0502800-01	95.754	114.826	79.622	99.721	258.397	70.835	-1.08642	-6.99094	2.73057e-12	6.0194e-10
Os10t0103700-03	6.249	16.336	5.099	5.628	50.588	5.493	-1.54702	-4.06636	4.77539e-05	0.00321194
Os08t0440100-01	45.91	43.01	36.301	41.18	115.387	42.787	-1.34002	-5.51399	3.50792e-08	4.48939e-06
Os04t0667400-01	0.593	3.243	2.752	0.915	18.855	5.036	-2.45583	-3.36663	0.000760925	0.0348247
Os12t0133100-02	8.239	25.29	12.002	11.262	71.146	10.203	-1.4085	-4.49724	6.88425e-06	0.000568356
Os02t0601000-01	1.442	7.623	8.065	5.525	28.684	7.608	-1.8281	-3.44625	0.000568421	0.0272589
Os04t0449400-01	26.97	25.252	27.351	27.578	68.55	42.408	-1.35704	-4.29124	1.77674e-05	0.00134792
Os03t0438100-01	36.019	43.435	28.136	50.246	97.716	18.927	-1.08602	-4.29745	1.72777e-05	0.00131314
Os03t0121200-01	10.84	13.647	36.332	13.077	75.646	60.465	-2.38696	-6.63305	3.28831e-11	6.38039e-09
Os06t0724800-01	2.26	8.446	2.417	1.95	41.711	0.711	-2.22037	-4.71583	2.40726e-06	0.000226751
Os04t0630400-01	4.195	12.86	1.556	10.972	39.52	3.381	-1.53597	-3.57526	0.000349887	0.0178994
Os02t0729700-02	95.046	138.599	61.673	80.228	294.986	110.685	-1.00601	-7.01387	2.31819e-12	5.19188e-10
Os05t0196200-01	38.831	41.681	19.193	38.694	106.391	19.725	-1.2682	-5.07364	3.90282e-07	4.08776e-05
Os07t0614300-01	7.495	25.097	26.513	14.225	112.026	20.532	-2.07453	-7.40581	1.30349e-13	3.32628e-11
Os11t0704600-03	6.769	10.843	28.31	7.825	35.222	27.304	-1.61599	-3.50218	0.000461467	0.0228052
Os07t0624700-01	44.989	73.519	89.825	63.796	181.496	87.191	-1.22003	-6.42872	1.28679e-10	2.33536e-08
Os04t0648775-00	2.992	9.466	13.014	2.364	54.864	14.488	-2.45131	-5.73682	9.64695e-09	1.32308e-06
Os10t0551800-00	0	2.014	0.117	0	19.496	0	-3.19132	-3.9163	8.99185e-05	0.00557587
Os02t0770000-02	15.535	4.782	35.923	17.148	23.224	45.258	-2.19621	-3.49515	0.000473793	0.0233322
Os01t0934400-01	30.336	10.54	57.076	38.89	66.264	53.643	-2.56863	-6.47353	9.57369e-11	1.76026e-08
Os07t0677400-00	9.234	5.255	3.264	19.813	45.425	4.405	-3.02801	-5.83486	5.3837e-09	7.5813e-07
Os07t0590700-01	27.008	28.415	15.768	32.503	74.906	18.187	-1.31471	-4.37786	1.19849e-05	0.000943223
Os05t0579900-02	26.804	20.668	15.971	26.531	56.274	12.468	-1.36135	-3.89748	9.71982e-05	0.00594648
Os12t0139300-01	12.597	13.231	3.463	15.221	45.735	3.013	-1.70566	-4.14726	3.36472e-05	0.00237704
Os01t0631700-01	5.319	6.712	1.853	7.065	25.573	2.777	-1.84609	-3.2758	0.00105365	0.0459254
Os10t0536500-01	74.863	66.908	39.908	129.523	252.311	94.783	-1.83123	-10.2339	1.39833e-24	8.06531e-22
Os01t0909400-01	11.109	13.569	3.82	15.194	39.716	5.161	-1.46569	-3.46201	0.000536152	0.0260723
Os07t0407700-01	29.869	30.86	31.436	34.34	70.076	24.308	-1.09946	-3.67569	0.000237211	0.0128378
Os02t0611800-01	77.12	53.917	66.044	82.714	126.807	50.075	-1.1501	-5.12722	2.94058e-07	3.17469e-05
Os01t0106900-01	50.545	37.497	30.014	67.748	91.243	34.769	-1.19922	-4.49643	6.91039e-06	0.000569398
Os04t0608900-01	14.038	10.674	12.806	11.887	37.213	9.397	-1.71799	-3.75996	0.00016994	0.00961735
Os04t0463500-01	37.119	32.035	42.301	62.887	93.182	45.726	-1.45668	-5.27865	1.30136e-07	1.4971e-05
Os12t0226900-01	20.908	29.386	20.126	53.711	94.197	32.766	-1.59683	-5.67835	1.36001e-08	1.83535e-06
Os02t0824300-01	8.935	8.409	6.314	8.458	31.274	4.135	-1.81124	-3.57573	0.000349254	0.0178897
Os07t0615200-01	194.913	159.021	181.661	317.672	485.311	223.406	-1.52597	-12.4711	1.07379e-35	9.22696e-33

## Sheet: SALT_6h_up
List of up-regulated genes in transgenic rice plants OXR21 compared to wild type plants at 6h of SALT treatment
Gene_ID	OXR			WT			OXR 6h vs WT 6h
	0h	1h	6h	0h	1h	6h	normalized log2FC	z_score	P_value	FDR
Os07t0122000-01	8.362	13.184	34.948	0.594	0.932	4.264	3.09561	5.30173	1.14709e-07	4.51384e-05
Os01t0369700-01	21.76	57.471	75.246	37.544	39.887	32.787	1.25917	4.35014	1.36051e-05	0.00338961
Os08t0357300-01	21.192	72.388	79.851	12.387	43.134	29.002	1.52183	5.17508	2.27809e-07	8.56419e-05
Os12t0113600-01	176.755	164.086	58.973	8.862	10.187	5.79	3.4091	7.1835	6.79486e-13	7.52888e-10
Os02t0131100-01	52.577	100.193	109.516	30.516	83.086	38.273	1.57742	6.22182	4.9142e-10	3.39201e-07
Os07t0511400-01	113.61	117.03	32.388	1.235	0.826	2.547	3.72927	5.50919	3.6049e-08	1.64983e-05
Os11t0620300-01	0	1.683	24.619	0	0	0	5.68238	5.21735	1.81505e-07	7.01125e-05
Os02t0244100-01	10.249	25.288	63.846	8.871	9.346	5.268	3.65995	7.68305	1.5535e-14	2.18033e-11
Os12t0285100-02	107.772	128.918	27.284	100.193	37.851	2.686	3.4052	4.88379	1.04064e-06	0.000342315
Os12t0113700-00	112.827	81.993	34.783	3.97	6.601	2.133	4.0881	5.88129	4.07089e-09	2.31628e-06
Os06t0727200-01	21.934	100.247	121.161	30.53	62.877	61.479	1.03944	4.73374	2.20419e-06	0.000658207
Os06t0669400-03	3.231	8.14	81.532	12.277	5.231	20.173	2.07562	6.47952	9.20179e-11	7.31021e-08
Os01t0135900-02	279.758	226.322	139.945	363.695	192.219	66.365	1.13704	5.4719	4.45246e-08	1.99437e-05
Os04t0223500-01	3.213	63.934	168.784	0.617	13.588	62.614	1.4913	7.41232	1.2411e-13	1.45157e-10
Os10t0208500-02	143.061	215.126	52.113	40.249	37.37	16.131	1.75248	4.62565	3.7342e-06	0.00106958
Os12t0242100-01	36.872	1031.42	311.723	17.434	318.998	160.793	1.01574	7.45101	9.26269e-14	1.1143e-10
Os12t0569300-01	43.419	162.136	88.869	24.146	46.694	40.409	1.19768	4.5449	5.49614e-06	0.001493
Os10t0419400-01	81.935	170.794	91.542	20.164	57.829	36.116	1.40247	5.21315	1.85664e-07	7.10672e-05
Os07t0142100-00	1612.05	1068.2	38.796	1860.65	521.617	14.196	1.5111	3.58837	0.000332755	0.0473332
Os06t0662200-01	129.311	183.576	27.516	73.344	66.785	6.488	2.1451	3.84357	0.000121259	0.0210108
Os01t0182600-01	2.88	84.568	179.534	4.177	29.97	69.648	1.42678	7.39627	1.40066e-13	1.59391e-10
Os02t0527300-01	4.636	7.475	81.607	3.495	17.778	41.908	1.02214	3.83172	0.000127249	0.0217798
Os11t0592000-01	11.07	50.149	195.986	3.655	5.451	87.788	1.21933	6.84596	7.59642e-12	7.10772e-09
Os12t0113500-01	265.694	336.714	113.217	122.643	143.682	57.629	1.0349	4.55952	5.12703e-06	0.00140774
Os04t0338100-01	279.588	133.866	239.393	216.971	106.564	114.748	1.12159	7.07873	1.45478e-12	1.53134e-09
Os01t0975300-01	197.135	76.293	32.665	97.79	31.994	9.707	1.81132	3.74673	0.000179157	0.0290131
Os04t0390500-01	10.621	53.742	83.532	13.397	9.286	20.657	2.07637	6.56004	5.37925e-11	4.62231e-08
Os10t0341700-01	6.134	11.702	40.148	12.011	9.863	10.767	1.95939	4.3795	1.1895e-05	0.0030916
Os03t0726200-01	41.778	38.74	302.554	42.722	15.605	56.81	2.47365	13.8849	7.81966e-44	6.58494e-40
Os03t0726200-02	1.298	1.878	28.548	2.245	5.206	6.715	2.14861	3.919	8.89179e-05	0.0160252
Os09t0478100-01	25.391	50.082	96.721	14.417	20.283	43.768	1.20463	4.76322	1.90528e-06	0.00058556
Os02t0772100-01	142.698	95.574	37.793	4.335	3.878	6.1	2.69191	5.14173	2.72215e-07	0.00010054
Os02t0783650-01	47.625	285.433	560.498	30.45	118.28	269.738	1.11583	10.7882	3.91249e-27	1.3728e-23
Os07t0147500-01	1710.79	925.16	191.926	1373.58	418.076	89.272	1.16495	6.5338	6.41208e-11	5.39961e-08
Os09t0376800-01	27.38	66.49	52.549	21.072	38.909	20.895	1.39118	3.92558	8.65202e-05	0.0157023
Os04t0688500-01	253.643	391.92	69.718	188.99	441.99	34.638	1.06985	3.67639	0.00023656	0.0370273
Os04t0614650-00	12.264	25.459	44.251	12.24	14.323	15.685	1.557	3.91748	8.94782e-05	0.0160252
Os12t0247700-01	8.363	319.118	36.741	3.477	8.57	7.547	2.34409	4.68888	2.74699e-06	0.000808825
Os02t0729700-01	90.661	187.709	85.285	178.497	165.751	40.905	1.12069	4.22206	2.4208e-05	0.005254
Os03t0405500-01	240.322	100.176	45.107	77.888	23.173	10.952	2.10283	4.85964	1.17598e-06	0.000380881
Os01t0357100-02	271.352	137.494	104.104	242.939	50.999	41.059	1.40293	5.56075	2.68616e-08	1.31513e-05
Os01t0357100-01	167.711	87.071	59.637	198.206	85.734	25.405	1.29177	3.95061	7.79508e-05	0.0143034
Os07t0571100-01	24.368	24.125	35.069	32.938	8.167	9.096	2.00757	4.15889	3.19794e-05	0.00669898
Os08t0184600-01	41.732	78.504	38.248	52.81	41.163	11.396	1.80753	4.04847	5.15527e-05	0.0101431
Os01t0131600-01	75.913	79.556	50.681	118.641	36.247	17.688	1.57935	4.2362	2.27329e-05	0.00506439
Os07t0669700-01	116.706	122.957	176.558	125.949	64.549	86.799	1.08507	5.91838	3.25123e-09	1.92807e-06
Os07t0125500-01	194.576	131.467	143.002	72.516	27.468	31.418	2.24705	9.01823	1.91161e-19	3.83277e-16
Os01t0137950-01	69.11	52.571	33.962	72.108	33.684	11.022	1.68421	3.6314	0.000281885	0.0420878
Os08t0314800-01	51.34	48.173	45.927	85.571	37.529	8.828	2.43986	5.36676	8.0164e-08	3.34189e-05
Os03t0103300-00	17.438	45.96	24.179	7.54	40.854	5.804	2.11931	3.57559	0.000349433	0.049372
Os01t0881500-01	121.26	98.406	99.979	98.958	93.864	45.958	1.18199	4.77044	1.83825e-06	0.000569113
Os11t0455500-01	215.423	188.747	137.439	257.707	147.12	64.113	1.16078	5.51315	3.5246e-08	1.64893e-05
Os07t0124900-01	194.965	137.628	144.559	81.156	25.325	30.169	2.3212	9.2468	2.31311e-20	5.12598e-17
Os03t0839900-01	24.193	24.628	27.789	29.851	30.373	6.534	2.14915	3.86716	0.000110108	0.0193171
Os06t0717800-02	62.609	75.137	63.366	70.768	67.415	26.45	1.32112	4.14365	3.41826e-05	0.00705519
Os08t0203201-00	60.808	30.156	35.154	40.658	20.03	9.007	2.02525	4.18775	2.81737e-05	0.00604284
Os06t0716700-01	35.201	61.054	36.28	52.882	5.344	8.97	2.07667	4.32361	1.53496e-05	0.00371435
Os07t0126301-01	186.416	136.479	146.213	85.525	25.033	25.941	2.55544	9.83074	8.30094e-23	2.33007e-19

## Sheet: SALT_6h_down
List of down-regulated genes in transgenic rice plants OXR21 compared to wild type plants at 6h of SALT treatment
Gene_ID	OXR			WT			OXR 6h vs WT 6h
	0h	1h	6h	0h	1h	6h	normalized log2FC	z_score	P_value	FDR
Os03t0680800-02	32.716	23.363	6.043	27.235	39.601	32.019	-2.34491	-4.28701	1.81092e-05	0.00412156
Os07t0129300-00	68.521	69.945	18.235	151.782	88.089	52.322	-1.46003	-3.97766	6.9598e-05	0.0130986
Os02t0562700-01	37.021	21.224	4.28	35.973	27.162	27.983	-2.64819	-4.29433	1.7522e-05	0.0040315
Os02t0196800-02	7.036	81.104	132.556	4.583	55.308	365.415	-1.40226	-10.1988	2.00784e-24	6.03857e-21
Os04t0390500-02	13.444	13.943	81.003	28.101	31.265	169.025	-1.00051	-5.30553	1.12345e-07	4.47841e-05
Os01t0709500-04	25.613	3.341	1.992	13.502	21.194	17.831	-3.10142	-3.7114	0.000206119	0.0327497
Os04t0614600-02	1.019	10.435	41.171	2.668	11.438	112.146	-1.385	-5.59658	2.18623e-08	1.09585e-05
Os12t0152700-02	6.495	12.858	57.573	8.483	16.83	123.392	-1.03911	-4.6765	2.91817e-06	0.000847375
Os03t0787600-01	24.006	32.426	2.531	21.701	32.227	22.103	-3.06579	-4.10997	3.95715e-05	0.00804907
Os01t0791033-00	85.226	250.181	20.338	111.444	292.008	83.038	-1.96892	-6.1872	6.12407e-10	4.15893e-07
Os08t0431100-03	10.435	17.092	11.246	9.832	17.588	45.95	-1.96998	-4.60413	4.14203e-06	0.00117047
Os11t0620100-03	15.555	27.91	30.402	17.047	30.441	90.823	-1.51821	-5.39488	6.85692e-08	2.9764e-05
Os01t0748900-02	4.887	2.401	7.061	1.256	5.425	34.833	-2.24183	-4.35192	1.34951e-05	0.00338961
Os01t0585600-03	10.602	5.837	18.515	5.039	15.687	74.426	-1.94644	-5.81329	6.12586e-09	3.30678e-06
Os06t0264300-03	27.376	28.558	25.594	11.609	49.126	78.73	-1.56043	-5.12491	2.97683e-07	0.000108051
Os03t0758400-02	2.72	7.689	16.848	5.134	14.445	46.83	-1.41418	-3.674	0.000238781	0.0370992
Os08t0503700-02	17.069	29.951	10.701	17.738	76.263	48.944	-2.13271	-5.00124	5.69618e-07	0.000198213
Os06t0270900-02	17.772	13.826	35.803	13.476	18.167	83.853	-1.16711	-4.23491	2.28642e-05	0.00506683
Os06t0708000-02	6.872	9.32	16.182	8.718	23.604	48.557	-1.52461	-3.95683	7.5951e-05	0.014026
Os02t0611200-03	2.981	8.33	15.819	7.268	23.669	70.985	-2.10518	-5.97371	2.31922e-09	1.43604e-06
Os09t0537700-02	9.18	18.852	4.734	354.08	104.619	41.196	-3.0607	-5.60665	2.06277e-08	1.04642e-05
Os06t0639100-04	16.98	20.868	44.709	16.256	42.385	94.303	-1.01606	-4.01354	5.98139e-05	0.0114998
Os06t0594300-01	34.272	15.693	27.724	26.109	34.052	65.988	-1.19039	-3.81629	0.000135474	0.0229081
Os03t0286200-02	6.898	8.598	29.023	4.113	10.81	71.432	-1.2387	-4.09728	4.18028e-05	0.00846205
Os01t0856850-00	107.196	173.674	84.64	182.059	239.26	182.481	-1.04766	-5.7255	1.0313e-08	5.49657e-06
Os10t0536500-01	74.863	66.908	39.908	129.523	252.311	94.783	-1.18727	-4.56431	5.01138e-06	0.00138818
