# Supplementary material for: Overexpression of AmRosea1 Gene Confers Drought and Salt Tolerance in Rice
Source: Int J Mol Sci. 2016 Dec 22;18(1):2. doi: 10.3390/ijms18010002 (PMC5297637; doi:10.3390/ijms18010002)
Supplement: Supplementary file 1 [file ijms-18-00002-s001.zip › ijms-158741-Supplementary Materials/ijms-158741-Table S4.xlsx]

## Sheet: peg_all_up(8)
Table S4. List of up-regulated genes in transgenic rice plants OXR21 compared to wild type plants at 0h, 6h and 24h of PEG treatment
Gene_ID	log2(RPKMOXR/RPKMWT)			annotation
	0h	6h	24h
Os04t0688300-01	1.02489	3.23913	1.76978	Haem peroxidase, plant/fungal/bacterial family protein.（peroxidase 61, Peroxidase 2）
Os10t0409400-01	2.03029	4.92798	2.01703	RD22, abiotic stress response
Os10t0419400-01	2.93981	5.65675	3.10413	Similar to SIPL.submergence-induced protein 2（Sip2, OsARD1,OsIDI1）
Os07t0125500-01	2.25934	4.74909	1.94256	Allergen V5/Tpx-1 related family protein.
Os07t0126301-01	2.092	4.11894	1.98139	Allergen V5/Tpx-1 related family protein.
Os11t0227200-01	1.43003	1.95786	1.18019	Similar to NBS-LRR disease resistance protein homologue(OsLRR).
Os11t0677101-00	2.23807	3.95072	1.64325	Similar to NB-ARC domain containing protein.
Os01t0615100-01	1.69462	2.8741	2.30748	Similar to Substilin /chymotrypsin-like inhibitor (Proteinase inhibitor).

## Sheet: salt_all_up(12)
List of differentially expressed genes in transgenic rice plants OXR21 compared to wild type plants at 0h,1h and 6h of salt treatment																															suplementary Table S2. List of differentially expressed genes in transgenic rice plants OXR21 depending on hours of PEG treatment compared to wild type plants																suplementary Table S2. List of differentially expressed genes in transgenic rice plants OXR21 depending on hours of PEG treatment compared to wild type plants
Gene_ID	log2(RPKMOXR/RPKMWT)			annotation
	0h	1h	6h
Os01t0975300-01	1.02848	1.33747	1.81132	MYB-related transcription factor, Drought and salinity tolerance(OsMYB48, OsMYB48-1, OsMYB48-2)
Os12t0113500-01	1.13236	1.31236	1.0349	Similar to CBL-interacting protein kinase 14 (OsCIPK14).
Os03t0405500-01	1.64255	2.19574	2.10283	Similar to PDI-like protein.（Protein disulfide isomerase）
Os10t0419400-01	2.03975	1.64611	1.40247	Similar to SIPL.submergence-induced protein 2（Sip2, OsARD1,OsIDI1）							4.11175	3.12989	2.64354
Os10t0208500-02	1.84666	2.60895	1.75248	Oxoglutarate/iron-dependent oxygenase domain containing protein.
Os07t0124900-01	1.2815	2.52586	2.3212	Allergen V5/Tpx-1 related family protein (OsPR1-71).
Os07t0125500-01	1.44102	2.3426	2.24705	Allergen V5/Tpx-1 related family protein.
Os07t0126301-01	1.14116	2.53049	2.55544	Allergen V5/Tpx-1 related family protein.
Os12t0113700-00	4.84588	3.71846	4.0881	Similar to Zinc finger, C3HC4 type family protein, expressed.
Os02t0772100-01	5.05784	4.70695	2.69191	Conserved hypothetical protein.
Os07t0511400-01	6.54049	7.23024	3.72927	Hypothetical protein.
Os12t0113600-01	4.33503	4.09337	3.4091	Hypothetical protein.

## Sheet: peg_6h and 24h_up(20)
List of up-regulated genes at both 6h and 24h but not 0h after PEG treatment in transgenic rice plants OXR21 compared to wild type plants
GeneID	log2(RPKMOXR/RPKMWT)		annotation
	6h	24h
Os04t0688500-01	2.71608	1.20904	Peroxidase (EC 1.11.1.7) (prx62).
Os06t0547400-01	1.76072	1.03018	Similar to Peroxidase P7 (EC 1.11.1.7) (TP7).
Os01t0963000-01	4.555	1.37898	Similar to Peroxidase BP 1 precursor (prx22).
Os12t0559200-01	2.48042	3.18744	Lipoxygenase (EC 1.13.11.12)(OsLOX11).
Os06t0561000-01	2.70569	2.13638	Similar to Myo-inositol oxygenase (OsMIOX).
Os05t0542500-02	3.35585	2.40513	LEA-like protein.
Os10t0450900-02	2.4613	1.66386	Similar to Glycine-rich cell wall structural protein 2 precursor (OsGRP-2).
Os12t0242100-01	2.30625	1.36208	Similar to Glycine-rich cell wall structural protein 1 precursor.
Os07t0617000-01	2.02837	1.28854	Similar to Ethylene response factor 2.
Os09t0417800-01	1.44585	1.15698	WRKY transcription factor 62.
Os11t0454300-01	3.38418	2.36385	Similar to Water-stress inducible protein RAB21.
Os12t0247700-01	3.91957	3.93553	Similar to Jasmonate-induced protein.(OsJAC1)
Os07t0539900-01	2.94224	2.10261	Similar to Beta-1,3-glucanase-like protein.
Os07t0539100-02	5.18738	3.00259	Glycoside hydrolase, family 17 protein.
Os07t0539100-01	3.68497	1.5878	Glycoside hydrolase, family 17 protein.
Os01t0124100-01	2.33199	1.61581	Proteinase inhibitor I12, Bowman-Birk family protein.
Os01t0124200-02	1.85543	1.50173	Similar to Bowman Birk trypsin inhibitor.
Os01t0124000-01	1.54338	1.16533	Similar to Bowman Birk trypsin inhibitor.
Os11t0618700-01	3.1722	1.68093	Protein of unknown function DUF594 domain containing protein.
Os01t0159000-01	2.37397	1.18808	Similar to cDNA clone:J023049H21, full insert sequence.

## Sheet: salt_1h and 6h_up(20)
List of up-regulated genes at both 1h and 6h but not 0h after salt treatment in transgenic rice plants OXR21 compared to wild type plants
GeneID	log2(RPKMOXR/RPKMWT)		annotation
	1h	6h
Os09t0478100-01	1.38774	1.20463	Cellulose synthase family protein.（OsCSLE1）
Os07t0669700-01	1.01341	1.08507	Potassium transporter 4 (AtPOT4) (AtKUP3) (AtKT4).
Os06t0716700-01	3.59781	2.07667	Similar to Heat shock protein 90.
Os12t0242100-01	1.77673	1.01574	Similar to Glycine-rich cell wall structural protein 1 precursor.
Os04t0223500-01	2.31797	1.4913	Dimethylaniline monooxygenase, N-oxide-forming domain containing protein.
Os12t0247700-01	5.30237	2.34409	Similar to Jasmonate-induced protein.
Os06t0662200-01	1.5425	2.1451	bZIP transcription factor, bZIP-1 domain containing protein.
Os11t0592000-01	3.28535	1.21933	Similar to Barwin.（PATHOGENESIS-RELATED GENE 4C, OsPR4c）
Os12t0569300-01	1.87961	1.19768	Thaumatin, pathogenesis-related family protein.
Os07t0147500-01	1.22966	1.16495	Similar to Photosystem II 10 kDa polypeptide, chloroplast precursor.
Os01t0357100-02	1.51455	1.40293	Similar to Ferredoxin-nitrite reductase.
Os07t0122000-01	3.90603	3.09561	Protein of unknown function DUF1719, Oryza sativa family protein.
Os01t0182600-01	1.58031	1.42678	GIGANTEA protein.
Os04t0390500-01	2.61664	2.07637	Similar to OSIGBa0132D06.2 protein.
Os03t0726200-01	1.39553	2.47365	Similar to Hydroxyproline-rich glycoprotein DZ-HRGP precursor.
Os12t0285100-02	1.85177	3.4052	Conserved hypothetical protein.
Os07t0142100-00	1.11784	1.5111	Conserved hypothetical protein.
Os08t0184600-01	1.01514	1.80753	Conserved hypothetical protein.
Os01t0131600-01	1.21783	1.57935	Hypothetical conserved gene.
Os02t0783650-01	1.35466	1.11583	Hypothetical gene.

## Sheet: peg_24h_up(15)
List of up-regulated genes only at 24h after PEG treatment in transgenic rice plants OXR21 compared to wild type plants
GeneID	log2(RPKMOXR/RPKMWT)	annotation
Os12t0448900-01	1.06395	Fatty acid alpha-dioxygenase family, Enzyme that oxygenates fatty acids into 2R-hydroperoxides.
Os09t0448200-02	1.74833	Similar to High-affinity potassium transporter.
Os08t0167800-01	1.89974	Similar to Sesquiterpene synthase.
Os08t0190100-01	1.32679	Germin-like protein 8-11, Disease resistance
Os11t0684000-01	1.56065	Similar to Transcription factor MYB21 (Myb-related protein 21) (AtMYB21) (Myb homolog 3) (AtMyb3).
Os09t0115500-01	1.05139	Proteinase inhibitor I3, Kunitz legume domain containing protein.
Os10t0503300-00	1.19696	Similar to 10-deacetylbaccatin III 10-O-acetyltransferase.
Os12t0576700-01	1.26842	Similar to Diphosphonucleotide phosphatase 1 precursor.
Os05t0208000-03	3.07457	Similar to 2-oxoglutarate/malate translocator.
Os01t0575000-01	2.7546	Root hair defective 3 GTP-binding family protein.
Os12t0277500-01	1.00235	Similar to RuBisCO subunit binding-protein alpha subunit, chloroplast precursor (60 kDa chaperonin alpha subunit) (CPN-60 alpha) (Fragment).
Os05t0491200-01	1.43533	Similar to SNF1 kinase complex anchoring protein (Fragment).
Os09t0279500-02	1.23316	Similar to plastid-specific 30S ribosomal protein 2.
Os02t0816300-01	1.07379	Armadillo-type fold domain containing protein.
Os04t0142400-01	1.24135	Conserved hypothetical protein.

## Sheet: salt_6h_up(26)
List of up-regulated genes only at 6h after salt treatment in transgenic rice plants OXR21 compared to wild type plants
GeneID	log2(RPKMOXR/RPKMWT)	annotation
Os01t0369700-01	1.25917	Similar to Glutathione S-transferase GST 8 (EC 2.5.1.18).
Os04t0688500-01	1.06985	Peroxidase (EC 1.11.1.7).
Os09t0376800-01	1.39118	Similar to Trehalose-6-phosphate synthase (Fragment).
Os10t0341700-01	1.95939	Cellulose synthase-like H1.
Os01t0135900-02	1.13704	LMW heat shock protein.
Os03t0839900-01	2.14915	Serine/threonine protein kinase-related domain containing protein.
Os02t0527300-01	1.02214	Similar to Heat shock transcription factor 31 (Fragment).
Os06t0727200-01	1.03944	Catalase isozyme B (EC 1.11.1.6) (CAT-B).
Os11t0620300-01	5.68238	Similar to Nonspecific lipid-transfer protein 2 (LTP 2).
Os01t0881500-01	1.18199	Similar to Scarecrow-like 1 (Fragment).
Os02t0244100-01	3.65995	RING-type E3 ubiquitin ligase, Regulation of grain width and weight
Os06t0669400-03	2.07562	Similar to ATP-dependent zinc metalloprotease FTSH 2, chloroplastic.
Os04t0614650-00	1.557	Similar to OSIGBa0126B18.8 protein.
Os02t0729700-01	1.12069	Similar to HAHB-7 (Fragment)（HOX16）.
Os01t0357100-01	1.29177	Ferredoxin-nitrite reductase (EC 1.7.7.1).
Os08t0314800-01	2.43986	Similar to Poly(A)-binding protein.
Os11t0455500-01	1.16078	Similar to Adenosylhomocysteinase.
Os06t0717800-02	1.32112	Similar to Protein phosphatase 2C-like protein.
Os08t0203201-00	2.02525	Similar to SHR5-receptor-like kinase (Fragment).
Os04t0338100-01	1.12159	Similar to IN2-2 protein.
Os03t0726200-02	2.14861	Hypothetical conserved gene.
Os08t0357300-01	1.52183	Conserved hypothetical protein.
Os02t0131100-01	1.57742	Hypothetical conserved gene.
Os07t0571100-01	2.00757	Conserved hypothetical protein.
Os01t0137950-01	1.68421	Similar to predicted protein.
Os03t0103300-00	2.11931
